# Supplementary material for: Dibromido(dimethyl sulfoxide-κO)(6-methyl-2,2′-bipyridine-κ2 N,N′)cadmium
Source: Acta Crystallogr Sect E Struct Rep Online. 2012 Jul 28;68(Pt 8):m1124. doi: 10.1107/S1600536812033168 (PMC3414166; doi:10.1107/S1600536812033168)
Supplement: Supplementary file 2 [file e-68-m1124-Isup2.hkl]

# 
# h,k,l, Fc-squared, Fo-squared, sigma(Fo-squared) and status flag 
# 
data_I
_shelx_title ' CDBR2+6MEBIPY' 
_shelx_refln_list_code          4 
_shelx_F_calc_maximum      260.97 
_exptl_crystal_F_000       764.00 
_reflns_d_resolution_high  0.8107 
 
loop_ 
 _symmetry_equiv_pos_as_xyz 
 'x, y, z' 
 '-x, y+1/2, -z+1/2' 
 '-x, -y, -z' 
 'x, -y-1/2, z-1/2' 
 
_cell_length_a     9.0169 
_cell_length_b    14.5503 
_cell_length_c    14.1473 
_cell_angle_alpha  90.000 
_cell_angle_beta  106.561 
_cell_angle_gamma  90.000 
 
_shelx_F_squared_multiplier     1.000 
 
loop_ 
 _refln_index_h 
 _refln_index_k 
 _refln_index_l 
 _refln_F_squared_calc 
 _refln_F_squared_meas 
 _refln_F_squared_sigma 
 _refln_observed_status 
   1   0   0    12618.39    17906.44    168.24 o 
   2   0   0     1570.55     1327.64     50.94 o 
   3   0   0      993.40      374.46     43.32 o 
   4   0   0     1056.67     1051.61     51.06 o 
   5   0   0    14219.03    16660.95    465.55 o 
   6   0   0     8513.45     9388.13    151.83 o 
   7   0   0      376.50      432.65     51.76 o 
   8   0   0      300.41      223.53     51.83 o 
   9   0   0       71.56       93.26     57.09 o 
  10   0   0      459.99      436.21     61.11 o 
   1   1   0     6699.68    10273.12    459.48 o 
   2   1   0      669.08      888.14     37.97 o 
   3   1   0        1.66       10.98     29.38 o 
   4   1   0     1170.67     1387.61     37.86 o 
   5   1   0      202.98      262.77     30.43 o 
   6   1   0      525.97      596.76     32.33 o 
   7   1   0      496.32      486.53     40.54 o 
   8   1   0        0.56       38.34     37.31 o 
   9   1   0        0.63       27.53     38.12 o 
  10   1   0      160.02      206.06     45.47 o 
   0   2   0    57454.86    50920.41   1995.83 o 
   1   2   0      621.76     2109.45    189.85 o 
   2   2   0    68103.84    79391.68   3755.99 o 
   3   2   0     2448.39     3383.10     56.76 o 
   4   2   0    15033.00    14509.21    234.46 o 
   5   2   0        7.49       50.36     33.40 o 
   6   2   0     1078.01     1295.56     36.69 o 
   7   2   0     2727.03     2944.83     56.35 o 
   8   2   0      524.80      570.45     39.11 o 
   9   2   0      355.02      378.82     45.39 o 
  10   2   0      106.62       78.17     44.55 o 
   1   3   0    24113.20    26073.61   2407.72 o 
   2   3   0     2039.53     2020.58    172.38 o 
   3   3   0      273.76      529.52     33.39 o 
   4   3   0    10190.04    12368.94    216.21 o 
   5   3   0     1837.18     2234.89     75.32 o 
   6   3   0     1638.78     1804.08     41.46 o 
   7   3   0      673.18      844.92     34.54 o 
   8   3   0       96.99      132.76     35.18 o 
   9   3   0      633.49      485.32     41.20 o 
  10   3   0      373.31      296.98     45.74 o 
   0   4   0    35481.44    29205.06   1069.97 o 
   1   4   0     1970.60     1596.98    128.35 o 
   2   4   0        1.28       12.74     30.23 o 
   3   4   0     8097.98     7984.48    312.00 o 
   4   4   0      251.90      187.89     38.16 o 
   5   4   0      105.70       69.52     28.58 o 
   6   4   0      199.27      180.45     30.01 o 
   7   4   0       38.19       58.53     33.24 o 
   8   4   0        4.28        2.65     33.64 o 
   9   4   0       76.13      142.66     41.09 o 
  10   4   0       14.70       65.23     42.20 o 
   1   5   0    13025.21    13060.36    785.96 o 
   2   5   0    14601.72    15718.31   1688.08 o 
   3   5   0      159.63      274.60     29.69 o 
   4   5   0     3074.56     3440.96    111.36 o 
   5   5   0      109.55      219.67     39.25 o 
   6   5   0     1020.92     1106.75     41.70 o 
   7   5   0     1259.00     1267.99     46.12 o 
   8   5   0      106.79      132.22     43.56 o 
   9   5   0      403.01      455.03     48.49 o 
  10   5   0      225.84      260.92     52.55 o 
   0   6   0      211.31       42.00     29.77 o 
   1   6   0     1158.44     1015.61     65.73 o 
   2   6   0     2569.56     2550.50    209.13 o 
   3   6   0    21772.29    21031.00   1529.91 o 
   4   6   0       93.66       69.78     28.47 o 
   5   6   0     1627.07     1708.52    102.91 o 
   6   6   0        8.02       37.52     40.79 o 
   7   6   0       18.27       14.60     42.15 o 
   8   6   0     1607.88     1626.36     49.67 o 
   9   6   0       66.36      107.92     43.70 o 
  10   6   0       65.21       66.74     47.92 o 
   1   7   0     2649.26     2709.74    194.88 o 
   2   7   0     3731.38     3604.52    235.72 o 
   3   7   0      355.83      396.14     33.57 o 
   4   7   0      317.44      276.68     29.02 o 
   5   7   0       13.72       26.11     29.27 o 
   6   7   0       82.24       95.33     34.44 o 
   7   7   0       14.76       56.87     37.79 o 
   8   7   0        4.82       36.67     35.82 o 
   9   7   0      142.98      148.70     42.86 o 
   0   8   0     4840.83     4480.95    164.18 o 
   1   8   0    19920.36    16948.30    843.65 o 
   2   8   0       18.93       71.42     24.92 o 
   3   8   0     4339.53     4253.64    391.47 o 
   4   8   0     3644.56     3290.66    215.16 o 
   5   8   0     4421.08     4433.25    263.10 o 
   6   8   0     2227.81     2212.92    141.02 o 
   7   8   0      240.51      344.81     39.40 o 
   8   8   0      633.05      634.93     42.37 o 
   9   8   0       25.62        0.00     44.34 o 
   1   9   0      145.33      161.09     27.48 o 
   2   9   0       44.70       96.65     25.28 o 
   3   9   0     2094.84     1948.44    123.91 o 
   4   9   0     1776.32     1670.50    120.20 o 
   5   9   0      168.61      140.27     27.51 o 
   6   9   0      173.04      161.42     29.21 o 
   7   9   0      930.68      836.32     43.58 o 
   8   9   0        0.20       15.06     34.66 o 
   9   9   0       46.79       65.28     34.96 o 
   0  10   0      425.35      290.79     35.85 o 
   1  10   0       44.31       35.98     23.30 o 
   2  10   0     2300.89     2073.51    157.41 o 
   3  10   0     7414.03     7146.46    506.85 o 
   4  10   0      293.54      274.08     29.71 o 
   5  10   0       89.80      103.00     28.53 o 
   6  10   0       47.52       71.85     29.37 o 
   7  10   0       27.76        3.50     31.79 o 
   8  10   0      579.36      555.53     38.16 o 
   1  11   0     2293.80     2265.67     80.49 o 
   2  11   0     1159.57     1028.64     48.72 o 
   3  11   0     1572.49     1466.60     69.05 o 
   4  11   0     2747.77     2589.51     96.11 o 
   5  11   0      852.22      823.36     59.31 o 
   6  11   0      334.60      335.38     31.24 o 
   7  11   0      896.21      865.71     34.23 o 
   8  11   0        0.40       51.74     39.24 o 
   0  12   0      208.72      170.87     38.78 o 
   1  12   0     1482.37     1392.21     62.09 o 
   2  12   0     2163.08     2113.29    100.73 o 
   3  12   0      563.32      631.14     83.46 o 
   4  12   0      485.23      562.99     40.92 o 
   5  12   0       11.09        1.81     31.91 o 
   6  12   0        0.85        0.00     34.36 o 
   7  12   0      185.39      255.91     36.25 o 
   1  13   0     1689.04     1643.46     54.11 o 
   2  13   0      942.80      837.00     30.06 o 
   3  13   0       63.50       53.73     49.81 o 
   4  13   0      663.19      622.59     32.91 o 
   5  13   0       61.40      101.35     29.69 o 
   6  13   0      312.14      324.53     36.45 o 
   7  13   0      875.61      814.08     41.53 o 
   0  14   0     1877.47     1922.65     86.80 o 
   1  14   0       41.40       25.70     27.13 o 
   2  14   0      486.03      486.22     31.64 o 
   3  14   0      494.08      473.39     38.55 o 
   4  14   0        2.22       39.90     43.16 o 
   5  14   0      791.30      782.73     37.48 o 
   6  14   0      531.98      456.09     37.87 o 
   1  15   0       21.77       71.83     30.19 o 
   2  15   0        4.37       18.35     31.56 o 
   3  15   0       89.50       84.56     34.90 o 
   4  15   0      118.52      109.82     36.64 o 
   5  15   0      154.94      192.96     37.25 o 
   0  16   0      905.06      938.65     50.57 o 
   1  16   0       95.36      115.29     31.20 o 
   2  16   0      273.73      282.85     37.35 o 
   3  16   0      308.74      318.14     41.57 o 
   4  16   0        0.55       27.01     50.99 o 
   1  17   0       70.11      107.30     37.87 o 
   2  17   0       15.69       60.87     34.26 o 
   3  17   0       91.48      136.83     43.30 o 
 -10   1   1      650.57      609.84     44.22 o 
  -9   1   1       12.56       88.63     39.59 o 
  -8   1   1       53.86       39.30     36.66 o 
  -7   1   1     1960.11     2072.96     40.29 o 
  -6   1   1     5609.19     6086.70     69.11 o 
  -5   1   1    14432.88    16067.28    133.56 o 
  -4   1   1    20192.89    24535.74    333.44 o 
  -3   1   1     4662.19     4898.04    121.50 o 
  -2   1   1     1145.60     3082.67     60.11 o 
  -1   1   1    48115.69    56617.46   3836.12 o 
   0   1   1      821.37     1530.14    158.11 o 
   1   1   1    28888.18    30872.64    589.20 o 
   2   1   1     3674.27     3301.31     48.82 o 
   3   1   1     6857.25     8727.12     58.29 o 
   4   1   1     5157.13     7795.83     70.52 o 
   5   1   1     4687.90     5170.55     46.53 o 
   6   1   1     5710.87     6423.48    109.00 o 
   7   1   1     2977.27     3042.57     84.55 o 
   8   1   1      193.10      270.06     40.72 o 
   9   1   1      616.98      624.70     51.20 o 
  10   1   1      176.76      281.21     44.75 o 
 -10   2   1       16.25       32.28     42.68 o 
  -9   2   1       12.73       41.79     39.50 o 
  -8   2   1      262.05      213.57     30.89 o 
  -7   2   1      155.12      213.04     36.30 o 
  -6   2   1     5572.85     6233.95    115.02 o 
  -5   2   1     8230.48     9484.50    145.08 o 
  -4   2   1       32.49      103.06     26.47 o 
  -3   2   1     6398.01     8065.50    292.97 o 
  -2   2   1    17843.36    24981.49   1417.36 o 
  -1   2   1     4713.74     4911.45    448.28 o 
   0   2   1    28661.41    25250.04   1827.13 o 
   1   2   1     9703.79     8910.09    735.82 o 
   2   2   1     1930.93     1889.85     63.09 o 
   3   2   1      550.70      994.76     37.20 o 
   4   2   1     2174.62     2479.25     39.79 o 
   5   2   1    11644.10    13398.44    203.63 o 
   6   2   1     1681.00     1867.00     38.96 o 
   7   2   1      103.03      116.71     33.02 o 
   8   2   1      583.13      548.42     39.55 o 
   9   2   1      265.16      266.32     41.86 o 
  10   2   1      170.63      148.89     42.25 o 
 -10   3   1       98.66      108.27     43.38 o 
  -9   3   1       33.75       98.43     39.08 o 
  -8   3   1       49.36       82.39     36.76 o 
  -7   3   1        8.11       34.42     34.80 o 
  -6   3   1     1387.36     1404.35     40.52 o 
  -5   3   1     7329.81     7689.69    234.52 o 
  -4   3   1     9893.91    12544.10    437.33 o 
  -3   3   1      403.15      212.72     30.79 o 
  -2   3   1      116.24      619.28     44.80 o 
  -1   3   1       35.26       30.65     27.25 o 
   0   3   1     4921.61     4061.16    209.43 o 
   1   3   1    30329.98    25104.30   1601.74 o 
   2   3   1     4527.57     4607.09    225.42 o 
   3   3   1      734.28     1015.75     47.04 o 
   4   3   1      759.11      475.55     30.09 o 
   5   3   1     1758.38     1782.31     51.58 o 
   6   3   1     2465.35     2800.60     73.55 o 
   7   3   1     1861.45     2099.56     53.67 o 
   8   3   1      243.28      275.53     38.36 o 
   9   3   1       22.98       15.31     41.43 o 
  10   3   1       42.51       14.41     44.27 o 
 -10   4   1       60.62       26.91     44.43 o 
  -9   4   1      951.50     1026.02     70.91 o 
  -8   4   1     1261.74     1301.20     45.55 o 
  -7   4   1      290.36      389.19     35.78 o 
  -6   4   1     1114.73     1186.98     54.24 o 
  -5   4   1     1796.70     2253.30     88.07 o 
  -4   4   1     7157.67     7604.66    268.72 o 
  -3   4   1    54444.13    62595.33   4119.49 o 
  -2   4   1    51674.02    58051.25   4918.03 o 
  -1   4   1     5462.20     4907.31    453.98 o 
   0   4   1       51.38      295.19     28.27 o 
   1   4   1     3118.21     2299.41    123.01 o 
   2   4   1    28733.93    29817.47   2779.12 o 
   3   4   1    26298.54    29792.62    667.10 o 
   4   4   1     1909.43     2028.77     42.14 o 
   5   4   1     3266.90     3669.73    149.80 o 
   6   4   1      103.85      132.35     30.34 o 
   7   4   1     1368.18     1468.67     51.82 o 
   8   4   1     3012.04     2955.87    117.69 o 
   9   4   1      556.43      598.56     44.96 o 
  10   4   1       35.99       21.64     45.45 o 
 -10   5   1       47.74       50.02     50.50 o 
  -9   5   1      590.89      499.29     49.73 o 
  -8   5   1       20.83       20.41     41.83 o 
  -7   5   1      746.94      887.74     34.23 o 
  -6   5   1      436.23      396.46     35.07 o 
  -5   5   1       38.97       30.15     36.17 o 
  -4   5   1       34.85       77.74     33.15 o 
  -3   5   1     6620.69     6813.37    620.27 o 
  -2   5   1     6723.70     5490.75    500.06 o 
  -1   5   1     1276.03     1043.67     81.23 o 
   0   5   1     9263.73     7684.42    277.67 o 
   1   5   1     1532.74     1871.43     97.29 o 
   2   5   1    17419.56    15830.05   1276.96 o 
   3   5   1        1.49       19.13     25.06 o 
   4   5   1     4934.89     5229.25    263.02 o 
   5   5   1      450.07      458.20     40.67 o 
   6   5   1       21.85       64.23     40.30 o 
   7   5   1       35.95       60.22     46.06 o 
   8   5   1      377.30      503.45     51.26 o 
   9   5   1      175.03      186.08     48.38 o 
  10   5   1        2.42        0.00     53.55 o 
 -10   6   1       47.03       59.02     51.88 o 
  -9   6   1       99.69       81.69     49.21 o 
  -8   6   1      109.45       57.56     43.62 o 
  -7   6   1      918.00      948.81     43.89 o 
  -6   6   1     1909.45     1911.63     37.05 o 
  -5   6   1     6620.20     6896.70    281.74 o 
  -4   6   1     1897.33     1549.32     81.80 o 
  -3   6   1     4079.76     5179.42    386.29 o 
  -2   6   1     1200.56      937.48     95.42 o 
  -1   6   1     3934.32     3403.41    259.66 o 
   0   6   1    15315.34    13954.87    516.23 o 
   1   6   1     6548.24     5430.50    270.56 o 
   2   6   1       65.16       25.68     24.29 o 
   3   6   1       21.51       28.85     26.23 o 
   4   6   1     2759.17     2696.89    174.45 o 
   5   6   1     5551.81     5613.02    313.66 o 
   6   6   1     3143.75     3288.71     73.64 o 
   7   6   1       54.12       56.24     43.85 o 
   8   6   1      101.64       96.10     44.15 o 
   9   6   1       80.28      105.16     50.19 o 
  -9   7   1      661.01      696.89     44.45 o 
  -8   7   1      389.51      331.97     46.46 o 
  -7   7   1     2662.43     2497.88    173.77 o 
  -6   7   1      157.40      193.29     32.92 o 
  -5   7   1      192.49      158.65     30.13 o 
  -4   7   1     1494.59     1721.08    122.16 o 
  -3   7   1      177.63      170.63     31.42 o 
  -2   7   1    18693.33    16761.52   1406.64 o 
  -1   7   1     5469.90     5530.48    399.13 o 
   0   7   1      726.07      582.59     24.87 o 
   1   7   1     2802.92     3405.40    129.73 o 
   2   7   1    11687.41    11495.15    615.69 o 
   3   7   1     1450.80     1508.55    109.61 o 
   4   7   1    10705.84     9975.09    559.60 o 
   5   7   1      241.77      195.97     28.85 o 
   6   7   1       94.32       61.23     31.21 o 
   7   7   1     1213.50     1023.54     89.72 o 
   8   7   1       51.57       97.93     32.38 o 
   9   7   1      258.67      328.34     46.49 o 
  -9   8   1       71.79       74.48     36.02 o 
  -8   8   1       82.69      112.34     39.89 o 
  -7   8   1       31.33       62.41     35.76 o 
  -6   8   1      352.24      273.81     28.24 o 
  -5   8   1       80.34       62.48     27.19 o 
  -4   8   1      831.14      802.10     63.35 o 
  -3   8   1     1130.36      983.75     58.31 o 
  -2   8   1     2550.47     2396.84    156.67 o 
  -1   8   1     3965.68     3399.03    205.06 o 
   0   8   1     6408.47     5857.36    175.47 o 
   1   8   1     3190.04     2868.47    146.98 o 
   2   8   1      303.24      318.49     28.03 o 
   3   8   1       10.28       28.50     25.80 o 
   4   8   1      888.25      823.21     56.38 o 
   5   8   1       59.95       60.51     24.57 o 
   6   8   1      416.13      396.25     35.12 o 
   7   8   1       73.81       95.90     31.43 o 
   8   8   1       10.14        0.00     36.46 o 
   9   8   1       68.79       74.83     38.21 o 
  -9   9   1      471.43      500.75     46.35 o 
  -8   9   1       36.56       64.97     33.41 o 
  -7   9   1      649.60      661.12     36.30 o 
  -6   9   1      205.79      207.71     32.98 o 
  -5   9   1      712.36      629.99     65.59 o 
  -4   9   1     4367.86     4093.62    347.55 o 
  -3   9   1     3077.16     2977.99    231.30 o 
  -2   9   1     6602.33     6244.23    624.61 o 
  -1   9   1     1548.53     1540.91     78.09 o 
   0   9   1       39.96       84.55     22.81 o 
   1   9   1     1122.94     1176.01     66.20 o 
   2   9   1     3573.56     3253.71    121.89 o 
   3   9   1     1554.72     1604.18     89.65 o 
   4   9   1     4493.44     4210.99    232.36 o 
   5   9   1      238.27      180.06     27.99 o 
   6   9   1      291.07      239.77     32.63 o 
   7   9   1      223.99      226.76     36.58 o 
   8   9   1       50.05      114.05     37.43 o 
   9   9   1      325.78      322.62     42.48 o 
  -9  10   1       42.93       73.86     37.48 o 
  -8  10   1      443.38      374.39     47.56 o 
  -7  10   1       86.79       69.41     30.11 o 
  -6  10   1     1145.24     1139.79     96.57 o 
  -5  10   1      848.53      850.63     64.43 o 
  -4  10   1        2.03        7.15     26.97 o 
  -3  10   1      932.73      928.89     58.25 o 
  -2  10   1      186.02      259.77     31.44 o 
  -1  10   1     2539.17     2193.99     85.39 o 
   0  10   1     5491.77     4896.71    186.02 o 
   1  10   1      801.08      673.75     29.77 o 
   2  10   1     4036.35     4045.24    151.88 o 
   3  10   1     3150.15     2994.62    141.63 o 
   4  10   1        0.60       37.71     30.27 o 
   5  10   1      573.72      604.47     46.31 o 
   6  10   1      503.69      601.27     56.06 o 
   7  10   1       37.18       13.85     33.35 o 
   8  10   1      384.47      306.32     37.30 o 
  -8  11   1       76.14       90.24     38.14 o 
  -7  11   1      184.65      188.98     38.48 o 
  -6  11   1       26.62       73.18     32.80 o 
  -5  11   1        5.86       24.56     31.91 o 
  -4  11   1      179.56      222.19     30.48 o 
  -3  11   1      300.33      333.04     45.90 o 
  -2  11   1      340.54      403.54     34.08 o 
  -1  11   1      642.82      612.71     24.84 o 
   0  11   1        9.84        1.40     23.83 o 
   1  11   1      357.91      320.28     23.48 o 
   2  11   1      698.85      634.06     30.93 o 
   3  11   1       64.38       63.07     30.53 o 
   4  11   1      136.85      166.17     28.34 o 
   5  11   1      268.58      262.95     29.88 o 
   6  11   1       92.45       93.18     31.45 o 
   7  11   1      214.65      208.67     37.07 o 
   8  11   1      189.53      202.07     42.46 o 
  -8  12   1      761.25      655.37     39.96 o 
  -7  12   1      127.29      164.76     35.47 o 
  -6  12   1      331.47      275.52     31.87 o 
  -5  12   1      121.49       72.22     33.86 o 
  -4  12   1      860.31      947.27     43.05 o 
  -3  12   1     3145.06     3054.49    229.36 o 
  -2  12   1     1716.29     1720.53     53.99 o 
  -1  12   1      280.31      245.59     26.02 o 
   0  12   1     1993.65     2032.63     74.12 o 
   1  12   1        5.55       29.01     26.87 o 
   2  12   1     4390.86     4235.24    186.62 o 
   3  12   1     3531.20     3432.32     97.51 o 
   4  12   1      102.62      143.36     36.23 o 
   5  12   1      402.97      332.01     33.55 o 
   6  12   1      281.93      260.06     34.17 o 
   7  12   1      169.63      176.09     36.07 o 
  -7  13   1      106.96       82.58     34.49 o 
  -6  13   1      229.52      268.98     39.42 o 
  -5  13   1       93.25       73.60     30.94 o 
  -4  13   1      232.62      299.38     42.94 o 
  -3  13   1      165.45      142.77     39.83 o 
  -2  13   1      137.28      126.28     28.31 o 
  -1  13   1      358.81      386.87     26.58 o 
   0  13   1      331.69      270.60     25.79 o 
   1  13   1     2951.94     2778.24    113.19 o 
   2  13   1      526.38      472.77     31.11 o 
   3  13   1        2.47       22.64     34.42 o 
   4  13   1       37.62       36.43     36.10 o 
   5  13   1       10.28       22.35     34.29 o 
   6  13   1      265.44      317.08     34.78 o 
   7  13   1      110.82      149.58     40.04 o 
  -6  14   1      545.43      591.54     38.64 o 
  -5  14   1      284.68      295.58     30.53 o 
  -4  14   1        6.14       13.15     41.38 o 
  -3  14   1        3.14       42.65     36.62 o 
  -2  14   1       70.18      117.02     32.38 o 
  -1  14   1     1461.83     1239.07     48.38 o 
   0  14   1     2107.60     2025.59     43.67 o 
   1  14   1      635.83      586.63     30.55 o 
   2  14   1        7.54        7.72     30.50 o 
   3  14   1       32.21        9.37     37.90 o 
   4  14   1      203.33      264.52     38.82 o 
   5  14   1      469.52      498.69     31.50 o 
   6  14   1      332.59      391.24     38.87 o 
  -6  15   1      305.13      325.88     35.67 o 
  -5  15   1       80.48      107.76     41.57 o 
  -4  15   1      266.44      251.76     40.22 o 
  -3  15   1      135.90      168.04     34.14 o 
  -2  15   1      797.38      714.26     33.95 o 
  -1  15   1     1164.32     1121.74     56.85 o 
   0  15   1       50.06       25.67     29.89 o 
   1  15   1     1798.49     1669.95     38.93 o 
   2  15   1      412.47      352.94     31.32 o 
   3  15   1      239.85      290.46     53.31 o 
   4  15   1      611.04      630.48     42.91 o 
   5  15   1      210.26      259.26     38.20 o 
  -4  16   1      135.67      125.03     42.99 o 
  -3  16   1       42.47        2.14     37.37 o 
  -2  16   1       34.40       92.85     34.45 o 
  -1  16   1      172.27      228.45     35.19 o 
   0  16   1      352.84      375.79     29.94 o 
   1  16   1      213.16      225.43     28.71 o 
   2  16   1      109.44      153.82     33.93 o 
   3  16   1       88.63       84.97     41.59 o 
   4  16   1      105.76      201.04     50.17 o 
  -3  17   1        5.00        9.22     41.39 o 
  -2  17   1      150.05      138.94     37.66 o 
  -1  17   1      102.27       78.26     32.66 o 
   0  17   1       49.57       54.22     33.11 o 
   1  17   1      824.15      818.43     35.07 o 
   2  17   1      213.62      159.15     38.52 o 
   3  17   1       57.36      119.83     44.64 o 
 -10   0   2        0.53       72.42     58.61 o 
  -9   0   2      777.66      643.22     55.28 o 
  -8   0   2      525.41      356.11     51.86 o 
  -7   0   2       39.60       66.10     40.51 o 
  -6   0   2    10900.76    12117.84    185.61 o 
  -5   0   2    34225.95    38410.18    129.17 o 
  -4   0   2       56.88       70.79     48.76 o 
  -3   0   2     2761.44     1954.97     45.32 o 
  -2   0   2    20441.82    20637.53    187.39 o 
  -1   0   2    33823.48    44368.18    415.21 o 
   0   0   2    35294.13    27662.07    702.91 o 
   1   0   2     7518.20     6493.08    424.15 o 
   2   0   2    18600.27    23125.73    541.46 o 
   3   0   2      605.56     1285.11     52.90 o 
   4   0   2     6105.18     7483.74     89.12 o 
   5   0   2    11050.25    13869.61     93.64 o 
   6   0   2    13424.40    14576.68    543.41 o 
   7   0   2      118.23      127.22     51.81 o 
   8   0   2      343.42      374.85     54.23 o 
   9   0   2      180.25      240.97     59.00 o 
  10   0   2       80.99       86.96     67.39 o 
 -10   1   2        0.51       47.99     36.72 o 
  -9   1   2      123.47      156.21     35.94 o 
  -8   1   2      326.88      314.02     32.95 o 
  -7   1   2     1564.48     1462.78     34.24 o 
  -6   1   2      550.29      555.64     30.41 o 
  -5   1   2      283.62      259.75     33.90 o 
  -4   1   2      341.91      549.57     29.68 o 
  -3   1   2     4565.03     5733.08    129.96 o 
  -2   1   2     9882.72    13192.76    429.41 o 
  -1   1   2    14124.11    17058.40   1225.34 o 
   0   1   2      489.30      875.91     98.14 o 
   1   1   2      379.66      835.24     46.83 o 
   2   1   2      367.69      222.05     34.32 o 
   3   1   2     1654.52     1553.16     37.69 o 
   4   1   2     7084.82     8495.41     95.82 o 
   5   1   2       79.52       76.40     35.98 o 
   6   1   2       41.84       59.23     36.89 o 
   7   1   2      111.40      117.15     35.60 o 
   8   1   2       33.50       43.41     41.70 o 
   9   1   2      182.32      182.23     41.82 o 
  10   1   2       14.69       37.94     46.93 o 
 -10   2   2       15.53       96.47     40.88 o 
  -9   2   2     1035.83     1154.67     41.94 o 
  -8   2   2      647.84      675.04     38.97 o 
  -7   2   2      983.25     1029.28     31.09 o 
  -6   2   2      397.38      539.99     34.17 o 
  -5   2   2     7068.78     8088.83    103.88 o 
  -4   2   2    10075.91     9539.69    217.39 o 
  -3   2   2    10726.55    13355.71    583.08 o 
  -2   2   2     6524.06     8675.07    587.34 o 
  -1   2   2    10849.56     9578.94     92.07 o 
   0   2   2     4217.11     4397.63    427.14 o 
   1   2   2     4000.86     3898.47    160.28 o 
   2   2   2    64519.02    67384.30    756.25 o 
   3   2   2     4110.57     5750.33    125.46 o 
   4   2   2     3269.71     3166.01     43.08 o 
   5   2   2      609.31      892.44     37.04 o 
   6   2   2     1561.24     1881.57     41.25 o 
   7   2   2     1046.69     1085.58     40.70 o 
   8   2   2      757.71      769.10     41.74 o 
   9   2   2       36.06       53.54     43.05 o 
  10   2   2        0.60        0.00     48.97 o 
 -10   3   2      614.51      543.80     43.17 o 
  -9   3   2      547.61      481.21     32.63 o 
  -8   3   2       82.82      156.70     37.45 o 
  -7   3   2     2018.74     2153.64     51.14 o 
  -6   3   2      238.05      309.91     32.98 o 
  -5   3   2     6887.99     7556.15    208.31 o 
  -4   3   2     9132.03    10599.52    346.37 o 
  -3   3   2     6305.03     7209.42    364.91 o 
  -2   3   2    33936.29    43272.83   3376.96 o 
  -1   3   2        4.52       40.16     26.76 o 
   0   3   2    13047.64    12560.89   1036.29 o 
   1   3   2    31655.00    30019.42   1753.75 o 
   2   3   2    12002.07    12315.27    874.83 o 
   3   3   2     2423.33     3649.10     75.75 o 
   4   3   2     7349.76     8957.10    267.43 o 
   5   3   2      196.29      255.73     36.89 o 
   6   3   2     2699.79     3189.16    104.63 o 
   7   3   2     1367.70     1593.34     60.71 o 
   8   3   2       51.18       25.85     39.00 o 
   9   3   2      452.76      354.30     44.90 o 
  10   3   2       68.20       96.44     48.34 o 
 -10   4   2        0.42        0.00     43.63 o 
  -9   4   2      214.01      244.12     39.63 o 
  -8   4   2      466.61      512.57     35.59 o 
  -7   4   2      280.66      295.51     34.92 o 
  -6   4   2      155.56      161.85     29.46 o 
  -5   4   2     3055.44     3210.64    123.28 o 
  -4   4   2     4986.69     6002.79    238.83 o 
  -3   4   2     3534.43     3844.40    322.63 o 
  -2   4   2    25953.15    29439.06   2432.10 o 
  -1   4   2     1057.71      775.30     91.26 o 
   0   4   2    10147.59     8780.60    592.95 o 
   1   4   2     1852.39     1762.71     94.55 o 
   2   4   2     1343.09      947.36     62.82 o 
   3   4   2     5695.94     5360.57    349.57 o 
   4   4   2       38.90       40.34     34.15 o 
   5   4   2      258.36      305.40     42.20 o 
   6   4   2     2112.26     2130.53     84.84 o 
   7   4   2      270.26      218.65     34.95 o 
   8   4   2      276.64      282.62     41.63 o 
   9   4   2      118.95      159.84     41.45 o 
 -10   5   2      322.35      314.76     52.35 o 
  -9   5   2      323.35      265.08     46.05 o 
  -8   5   2      763.80      785.27     46.30 o 
  -7   5   2     2336.43     2229.82    102.67 o 
  -6   5   2     1085.77     1124.12     32.98 o 
  -5   5   2      120.13      241.20     32.32 o 
  -4   5   2    14495.77    17903.29   1126.14 o 
  -3   5   2     2217.77     2425.44    210.72 o 
  -2   5   2     5392.76     5916.25    486.89 o 
  -1   5   2     7598.42     9081.30   1016.36 o 
   0   5   2     6419.10     5855.73    304.58 o 
   1   5   2    20232.25    19596.04   1084.07 o 
   2   5   2     3639.08     3677.09    202.37 o 
   3   5   2      905.58     1068.23     64.05 o 
   4   5   2     5741.32     6360.64    369.58 o 
   5   5   2      531.81      554.00     39.35 o 
   6   5   2     2833.44     3139.60     51.21 o 
   7   5   2     1452.16     1650.96     47.74 o 
   8   5   2        0.18       51.28     45.10 o 
   9   5   2      111.07      123.04     52.67 o 
 -10   6   2       25.75       95.91     43.30 o 
  -9   6   2      149.80      151.56     39.94 o 
  -8   6   2     1654.44     1789.27     47.71 o 
  -7   6   2        0.33       50.67     40.37 o 
  -6   6   2     1226.43     1132.66     41.66 o 
  -5   6   2       21.52       13.00     37.10 o 
  -4   6   2      342.89      310.89     33.17 o 
  -3   6   2    12650.72    12717.94   1102.28 o 
  -2   6   2    18803.38    19042.75   2004.69 o 
  -1   6   2     7817.20     7426.95    537.75 o 
   0   6   2     1577.15     2438.32    143.05 o 
   1   6   2       25.83       13.79     24.32 o 
   2   6   2      744.92     1069.01     54.98 o 
   3   6   2    12199.45    11585.41    589.12 o 
   4   6   2      252.41      300.78     28.12 o 
   5   6   2     2186.63     2157.27    140.36 o 
   6   6   2       95.09       78.87     38.39 o 
   7   6   2       60.82       92.39     30.15 o 
   8   6   2      542.33      575.55     48.98 o 
   9   6   2      171.75      165.52     52.75 o 
 -10   7   2       94.49      109.56     45.02 o 
  -9   7   2       20.83       86.22     46.32 o 
  -8   7   2      195.19      222.56     40.57 o 
  -7   7   2      227.34      254.40     36.67 o 
  -6   7   2      957.95      994.36     69.38 o 
  -5   7   2      138.70      174.24     29.12 o 
  -4   7   2      387.12      399.93     28.43 o 
  -3   7   2        8.74       22.03     32.46 o 
  -2   7   2      707.08      585.22     37.72 o 
  -1   7   2       84.72      103.96     26.09 o 
   0   7   2      301.67      406.68     28.68 o 
   1   7   2      461.32      559.90     34.24 o 
   2   7   2       84.85       71.77     24.77 o 
   3   7   2      901.25      782.98     46.85 o 
   4   7   2     2460.28     2290.13    142.06 o 
   5   7   2     2650.14     2638.38    191.46 o 
   6   7   2      169.64      156.79     31.12 o 
   7   7   2        3.72       25.63     33.67 o 
   8   7   2        3.20        0.00     40.07 o 
   9   7   2        2.59       39.09     43.09 o 
  -9   8   2       79.56       45.94     38.15 o 
  -8   8   2      814.45      739.77     44.36 o 
  -7   8   2      395.83      517.79     34.77 o 
  -6   8   2     3375.41     3516.01    279.63 o 
  -5   8   2     3013.11     2959.13    184.58 o 
  -4   8   2     1468.94     1365.46    100.46 o 
  -3   8   2     2499.88     2751.77    293.45 o 
  -2   8   2      511.00      708.64     69.25 o 
  -1   8   2    20633.47    18159.83   1091.38 o 
   0   8   2    18804.79    18238.38    792.83 o 
   1   8   2     2393.06     2176.38     87.34 o 
   2   8   2       35.87      113.96     27.38 o 
   3   8   2     3918.67     3892.73    162.25 o 
   4   8   2     1088.48     1180.43     56.63 o 
   5   8   2     6006.90     6028.11    381.93 o 
   6   8   2      908.12      791.19     58.07 o 
   7   8   2        1.45        0.00     30.01 o 
   8   8   2      300.78      242.63     35.84 o 
   9   8   2       53.81       66.50     39.96 o 
  -9   9   2        0.31        0.00     38.93 o 
  -8   9   2       28.20        0.00     35.47 o 
  -7   9   2      396.39      343.24     33.24 o 
  -6   9   2        6.58        7.82     26.64 o 
  -5   9   2      894.04      783.46     57.24 o 
  -4   9   2      247.98      275.73     29.61 o 
  -3   9   2      779.36      884.64     93.66 o 
  -2   9   2     5498.61     5431.71    481.61 o 
  -1   9   2     8680.53     8022.46    420.52 o 
   0   9   2     1994.81     1787.04     68.01 o 
   1   9   2       23.94       58.89     27.38 o 
   2   9   2        2.60        4.45     25.21 o 
   3   9   2     3595.99     3666.76    125.32 o 
   4   9   2      187.20      215.58     30.18 o 
   5   9   2       17.18       15.16     29.31 o 
   6   9   2      149.10      131.03     29.96 o 
   7   9   2       20.42       57.90     36.04 o 
   8   9   2      117.00      123.82     38.58 o 
  -9  10   2      133.99      143.35     40.97 o 
  -8  10   2      602.59      681.47     44.62 o 
  -7  10   2       46.43       37.00     30.40 o 
  -6  10   2      259.50      238.18     32.46 o 
  -5  10   2       82.37      107.49     27.56 o 
  -4  10   2      110.40      108.07     29.24 o 
  -3  10   2     4127.78     4128.25    368.85 o 
  -2  10   2     4847.51     4581.53    359.98 o 
  -1  10   2      664.11      665.92     48.36 o 
   0  10   2       43.50       45.29     23.10 o 
   1  10   2     1747.79     1496.92     68.34 o 
   2  10   2     3011.77     2859.01    121.78 o 
   3  10   2     6644.56     6570.75    155.77 o 
   4  10   2      843.09      799.93     29.97 o 
   5  10   2      536.43      550.49     32.40 o 
   6  10   2       65.07       94.75     32.87 o 
   7  10   2       37.70       74.02     38.81 o 
   8  10   2      252.33      212.50     37.93 o 
  -8  11   2       13.15       10.10     37.79 o 
  -7  11   2      287.67      267.76     31.43 o 
  -6  11   2       34.83       38.60     33.35 o 
  -5  11   2     3771.10     3601.19    239.91 o 
  -4  11   2     3987.60     4037.87    213.12 o 
  -3  11   2      414.85      406.39     39.41 o 
  -2  11   2      949.02      890.08     62.00 o 
  -1  11   2     2298.71     2078.84    116.51 o 
   0  11   2      463.30      424.98     29.90 o 
   1  11   2     5279.56     4985.08    320.54 o 
   2  11   2      897.31      871.01     31.81 o 
   3  11   2      398.57      438.41     35.04 o 
   4  11   2     1077.59      960.32     37.08 o 
   5  11   2      218.63      261.54     28.44 o 
   6  11   2      554.56      541.27     36.42 o 
   7  11   2      506.96      524.32     36.47 o 
  -8  12   2        0.21       25.30     39.38 o 
  -7  12   2       69.15       96.77     35.01 o 
  -6  12   2       55.07       57.76     30.24 o 
  -5  12   2        9.90        0.00     29.81 o 
  -4  12   2      905.93      955.22     78.74 o 
  -3  12   2      869.06      889.03     67.60 o 
  -2  12   2      205.30      182.80     28.39 o 
  -1  12   2     1523.64     1413.86     55.64 o 
   0  12   2       22.54       26.16     25.69 o 
   1  12   2      287.64      317.95     24.88 o 
   2  12   2     1663.78     1705.42     57.18 o 
   3  12   2       24.19        0.00     30.63 o 
   4  12   2      277.21      321.48     33.19 o 
   5  12   2      202.69      180.10     34.99 o 
   6  12   2      101.83       93.41     35.13 o 
   7  12   2      275.91      330.14     38.20 o 
  -7  13   2      581.65      554.13     42.86 o 
  -6  13   2      155.44      175.97     35.66 o 
  -5  13   2      457.94      463.42     37.14 o 
  -4  13   2      136.90      185.04     42.38 o 
  -3  13   2       24.08       41.20     34.00 o 
  -2  13   2     1918.66     1749.41     71.99 o 
  -1  13   2     1936.43     1753.38     56.13 o 
   0  13   2        4.43        0.00     27.59 o 
   1  13   2      999.59      984.00     38.88 o 
   2  13   2      355.82      374.77     37.06 o 
   3  13   2      418.75      457.39     36.58 o 
   4  13   2      429.36      343.43     31.27 o 
   5  13   2        0.80       43.30     33.11 o 
   6  13   2      307.92      293.90     33.79 o 
  -6  14   2      173.33      171.02     37.47 o 
  -5  14   2      254.98      267.53     37.64 o 
  -4  14   2      521.56      523.07     44.23 o 
  -3  14   2      775.48      854.45     37.83 o 
  -2  14   2      247.15      229.11     31.71 o 
  -1  14   2      326.50      321.83     29.40 o 
   0  14   2     1757.73     1702.28     46.24 o 
   1  14   2      111.27      140.72     27.80 o 
   2  14   2      408.13      401.38     32.02 o 
   3  14   2       42.98       87.56     42.85 o 
   4  14   2      206.68      251.50     39.63 o 
   5  14   2      467.85      469.56     37.09 o 
   6  14   2      124.05      112.44     35.13 o 
  -6  15   2       33.57       36.98     44.16 o 
  -5  15   2       95.38      130.76     42.85 o 
  -4  15   2       42.52       53.60     35.47 o 
  -3  15   2        1.21       64.49     32.29 o 
  -2  15   2        0.21       12.62     31.47 o 
  -1  15   2       13.97       14.22     30.05 o 
   0  15   2        1.54        6.39     27.70 o 
   1  15   2       25.84        7.28     28.70 o 
   2  15   2        4.87       22.38     28.59 o 
   3  15   2       73.34      107.20     44.00 o 
   4  15   2       99.53       83.83     40.96 o 
   5  15   2       31.85       46.70     36.46 o 
  -5  16   2      254.93      269.71     42.95 o 
  -4  16   2      102.80       85.89     42.06 o 
  -3  16   2      603.02      599.58     41.73 o 
  -2  16   2       86.51       72.25     35.45 o 
  -1  16   2      261.33      230.39     35.11 o 
   0  16   2     1091.93     1035.77     43.12 o 
   1  16   2       59.95       75.05     32.85 o 
   2  16   2      434.61      431.68     33.88 o 
   3  16   2       90.29       82.43     42.25 o 
   4  16   2       38.51      105.80     47.73 o 
  -3  17   2        0.03       15.50     43.19 o 
  -2  17   2      247.53      276.37     36.68 o 
  -1  17   2      338.35      351.64     37.99 o 
   0  17   2        4.81       26.34     29.85 o 
   1  17   2       45.48       45.52     34.73 o 
   2  17   2        3.88       51.09     37.37 o 
 -11   1   3       17.24       40.60     42.66 o 
 -10   1   3      572.20      526.70     43.17 o 
  -9   1   3      310.38      292.55     38.80 o 
  -8   1   3     1290.55     1306.28     44.60 o 
  -7   1   3      428.12      482.18     56.82 o 
  -6   1   3      240.13      216.53     27.23 o 
  -5   1   3     2985.70     3399.42     55.24 o 
  -4   1   3    10942.71    12007.08     83.82 o 
  -3   1   3    21955.89    22480.19    487.22 o 
  -2   1   3    24428.57    31621.85   1345.66 o 
  -1   1   3    18159.85    23293.85   1598.54 o 
   0   1   3    18312.79    13734.93   1419.52 o 
   1   1   3    46024.52    36874.50    700.78 o 
   2   1   3     2154.91     2679.10    102.00 o 
   3   1   3    27507.97    31881.18    545.29 o 
   4   1   3      221.92      388.21     33.78 o 
   5   1   3      291.44      334.61     36.77 o 
   6   1   3      277.51      265.08     35.92 o 
   7   1   3     1261.65     1397.94     43.05 o 
   8   1   3      707.61      759.97     42.30 o 
   9   1   3      656.83      671.81     44.73 o 
 -10   2   3      165.86      157.81     41.59 o 
  -9   2   3      229.23      198.66     34.49 o 
  -8   2   3      804.81      727.49     41.15 o 
  -7   2   3      406.44      472.62     29.65 o 
  -6   2   3     1905.97     2119.28     37.92 o 
  -5   2   3      857.41      972.49     31.80 o 
  -4   2   3        9.13       48.82     27.62 o 
  -3   2   3     5269.33     7677.52    352.01 o 
  -2   2   3     4516.44     5047.15    326.08 o 
  -1   2   3    22074.49    25462.50   2430.84 o 
   0   2   3    32308.28    29167.55   3824.40 o 
   1   2   3     3630.37     3291.72     44.63 o 
   2   2   3     2614.09     3382.17     57.48 o 
   3   2   3     3097.72     4001.04     69.60 o 
   4   2   3     1423.84     1719.50     39.77 o 
   5   2   3     1922.26     2217.39     44.20 o 
   6   2   3      625.38      736.64     38.42 o 
   7   2   3      398.44      392.36     41.48 o 
   8   2   3      228.11      195.21     42.74 o 
   9   2   3        4.94        0.00     46.16 o 
 -10   3   3      349.76      413.26     42.12 o 
  -9   3   3       43.79       64.42     45.46 o 
  -8   3   3       55.69       50.73     37.07 o 
  -7   3   3     1164.73     1119.59     45.10 o 
  -6   3   3        4.67        0.00     27.02 o 
  -5   3   3     3072.47     3343.90     96.36 o 
  -4   3   3     6846.88     6236.45    275.01 o 
  -3   3   3     4505.48     4888.27    269.31 o 
  -2   3   3     5194.74     5913.86    485.26 o 
  -1   3   3      293.08      122.13     35.04 o 
   0   3   3     2719.56     2148.34    191.48 o 
   1   3   3    36792.12    29058.45    858.41 o 
   2   3   3     1552.56     1057.32     46.29 o 
   3   3   3      560.22      639.02     37.98 o 
   4   3   3     3371.40     3176.45    118.94 o 
   5   3   3       95.07      113.90     35.30 o 
   6   3   3       43.11       62.95     36.35 o 
   7   3   3      456.91      585.96     41.29 o 
   8   3   3       62.86       49.47     41.74 o 
   9   3   3       41.39       82.63     46.54 o 
 -10   4   3       60.85       45.60     37.39 o 
  -9   4   3      673.38      700.80     41.92 o 
  -8   4   3     2044.60     2092.20     54.41 o 
  -7   4   3        2.03       40.45     35.16 o 
  -6   4   3      764.60      797.69     33.98 o 
  -5   4   3      211.74      140.77     26.92 o 
  -4   4   3    11577.08    13061.51    747.81 o 
  -3   4   3    34948.37    38579.30   3432.88 o 
  -2   4   3     8793.80    10332.59    926.59 o 
  -1   4   3     1419.40     1870.17    166.51 o 
   0   4   3     6235.71     7184.57    522.06 o 
   1   4   3      828.97      590.65     35.81 o 
   2   4   3    27259.44    27690.47   1356.25 o 
   3   4   3    11314.88    11521.22    970.62 o 
   4   4   3      705.31      701.22     45.48 o 
   5   4   3     1061.57     1093.96     38.09 o 
   6   4   3        1.22       30.21     44.79 o 
   7   4   3     2219.70     2340.54     52.76 o 
   8   4   3      952.79     1016.94     50.02 o 
   9   4   3       17.96        0.00     51.79 o 
 -10   5   3       43.98       50.41     47.64 o 
  -9   5   3      287.99      308.19     41.53 o 
  -8   5   3       19.79       42.23     36.59 o 
  -7   5   3     1729.77     1905.23     73.47 o 
  -6   5   3      597.11      556.65     38.31 o 
  -5   5   3     3421.97     3495.09    187.38 o 
  -4   5   3     7332.08     9638.99    613.25 o 
  -3   5   3    13065.93    13447.31   1106.55 o 
  -2   5   3      568.29      746.63     46.65 o 
  -1   5   3       30.80       36.09     28.15 o 
   0   5   3    25664.41    21066.04   1476.53 o 
   1   5   3     4661.13     4903.40    245.95 o 
   2   5   3     2741.96     2402.46    151.73 o 
   3   5   3     1619.27     1196.25     65.69 o 
   4   5   3     4102.90     4386.50    371.60 o 
   5   5   3     1185.29     1091.02     98.58 o 
   6   5   3     2874.19     3255.40     96.36 o 
   7   5   3      536.60      580.17     47.47 o 
   8   5   3       47.92      135.07     43.68 o 
   9   5   3       50.99       71.59     51.58 o 
 -10   6   3      124.95      192.08     44.02 o 
  -9   6   3       78.36       46.66     41.41 o 
  -8   6   3      220.91      153.09     38.43 o 
  -7   6   3      521.60      505.90     42.68 o 
  -6   6   3     1137.97     1267.18     37.94 o 
  -5   6   3     1014.76     1258.66     90.09 o 
  -4   6   3     2851.79     3710.67    346.46 o 
  -3   6   3     1635.07     1900.77    192.91 o 
  -2   6   3      185.70      321.19     30.06 o 
  -1   6   3    11617.64    10377.01    920.13 o 
   0   6   3    22798.74    20379.92   1291.48 o 
   1   6   3     4886.23     4538.17    232.30 o 
   2   6   3       10.45       88.17     27.73 o 
   3   6   3       14.81       23.13     26.84 o 
   4   6   3      506.29      531.26     37.71 o 
   5   6   3     3794.89     3659.11    327.52 o 
   6   6   3      257.81      255.91     35.42 o 
   7   6   3      184.43      184.88     38.86 o 
   8   6   3       79.37       97.06     38.04 o 
   9   6   3        0.48        0.00     42.87 o 
 -10   7   3      130.23       83.39     51.14 o 
  -9   7   3      102.78      122.07     41.88 o 
  -8   7   3      519.85      487.49     75.03 o 
  -7   7   3     5892.80     5908.12    203.71 o 
  -6   7   3     1238.08     1194.99     91.31 o 
  -5   7   3     1574.06     1788.97    134.12 o 
  -4   7   3      506.42      858.42     60.71 o 
  -3   7   3       51.21       81.35     28.37 o 
  -2   7   3    22184.64    23046.14   2911.70 o 
  -1   7   3    17895.82    17417.92   1385.47 o 
   0   7   3     3612.02     3244.10    199.76 o 
   1   7   3      767.22     1002.80     60.03 o 
   2   7   3       23.14       60.98     24.88 o 
   3   7   3     4328.29     4530.34    142.64 o 
   4   7   3    11336.20    11338.54    558.32 o 
   5   7   3      248.78      279.25     29.42 o 
   6   7   3     3129.42     2857.45    232.31 o 
   7   7   3      206.73      173.15     31.08 o 
   8   7   3        7.64        2.80     32.71 o 
   9   7   3      351.43      284.79     42.65 o 
  -9   8   3       20.79        0.23     38.23 o 
  -8   8   3        5.86        0.00     35.33 o 
  -7   8   3       12.45       26.22     36.57 o 
  -6   8   3       51.22       86.67     35.51 o 
  -5   8   3     1751.97     1663.03    124.16 o 
  -4   8   3      144.61      157.85     23.21 o 
  -3   8   3     1547.52     1277.86     89.10 o 
  -2   8   3      335.50      286.01     47.74 o 
  -1   8   3      327.57      310.89     27.68 o 
   0   8   3      196.22      247.48     23.82 o 
   1   8   3       69.43       62.54     22.58 o 
   2   8   3       68.18       72.52     25.08 o 
   3   8   3     1043.21     1113.35     35.36 o 
   4   8   3     1208.88     1162.40     34.34 o 
   5   8   3      595.04      564.25     34.59 o 
   6   8   3      375.99      364.79     34.56 o 
   7   8   3      172.89      171.56     31.69 o 
   8   8   3        1.36        0.00     36.75 o 
  -9   9   3      203.33      218.78     38.86 o 
  -8   9   3        1.37       25.36     37.29 o 
  -7   9   3     1602.07     1678.26     97.84 o 
  -6   9   3       21.85       28.20     28.60 o 
  -5   9   3     2724.36     2564.28    178.15 o 
  -4   9   3     1407.09     1269.96    104.26 o 
  -3   9   3      644.84      562.03     47.59 o 
  -2   9   3     5173.66     5237.14    391.87 o 
  -1   9   3     3808.70     3566.93    238.61 o 
   0   9   3     5495.54     5000.39    272.00 o 
   1   9   3     3287.80     3222.84    145.50 o 
   2   9   3      597.25      610.07     39.52 o 
   3   9   3      190.49      230.01     30.40 o 
   4   9   3     7029.65     6934.38    234.56 o 
   5   9   3       24.96       22.14     30.43 o 
   6   9   3      764.14      752.23     41.79 o 
   7   9   3      102.28       87.88     36.65 o 
   8   9   3        5.60        0.00     35.92 o 
  -9  10   3       91.37       54.41     39.31 o 
  -8  10   3       21.06       41.21     35.41 o 
  -7  10   3        2.97       30.20     30.07 o 
  -6  10   3     1804.26     1749.89    141.18 o 
  -5  10   3     1620.90     1814.77    155.19 o 
  -4  10   3       94.43       49.67     23.99 o 
  -3  10   3      796.25      862.56    115.01 o 
  -2  10   3      197.31      231.96     27.43 o 
  -1  10   3     1479.07     1361.90     91.65 o 
   0  10   3     1564.17     1436.56     60.09 o 
   1  10   3      219.74      231.70     27.74 o 
   2  10   3     3149.67     3021.11    151.40 o 
   3  10   3      753.79      712.08     31.80 o 
   4  10   3      178.46      212.75     32.82 o 
   5  10   3      803.82      838.65     35.23 o 
   6  10   3       43.92      102.86     33.31 o 
   7  10   3      125.52      109.14     38.70 o 
   8  10   3      372.13      442.90     41.55 o 
  -8  11   3       16.94       32.24     35.28 o 
  -7  11   3      235.19      260.73     36.53 o 
  -6  11   3      122.89      180.13     30.75 o 
  -5  11   3       81.25      199.91     32.44 o 
  -4  11   3       95.24      134.53     39.65 o 
  -3  11   3       31.21        5.91     31.70 o 
  -2  11   3     1321.58     1291.80     99.73 o 
  -1  11   3      437.29      462.22     26.90 o 
   0  11   3      960.05      854.61     24.75 o 
   1  11   3      119.24       98.25     26.66 o 
   2  11   3     1287.81     1245.44     56.38 o 
   3  11   3      371.17      389.30     35.70 o 
   4  11   3       69.55       95.55     29.71 o 
   5  11   3      171.99      172.38     35.82 o 
   6  11   3      214.61      262.95     30.30 o 
   7  11   3        9.95       38.45     41.49 o 
  -8  12   3      280.83      234.14     35.60 o 
  -7  12   3       60.73      112.42     35.13 o 
  -6  12   3      626.97      555.57     52.70 o 
  -5  12   3      125.15      105.78     31.72 o 
  -4  12   3      778.10      878.81     68.27 o 
  -3  12   3     2811.15     3002.76    167.60 o 
  -2  12   3      830.14      780.50     64.72 o 
  -1  12   3      806.29      786.96     29.32 o 
   0  12   3     1142.09     1069.46     42.98 o 
   1  12   3      447.85      366.55     32.05 o 
   2  12   3     1988.10     2028.79     89.53 o 
   3  12   3     1921.20     1859.97     93.83 o 
   4  12   3      374.68      380.69     33.97 o 
   5  12   3      564.56      590.63     35.89 o 
   6  12   3       85.74      103.53     35.50 o 
   7  12   3       64.08       73.96     37.25 o 
  -7  13   3       76.16       74.11     35.89 o 
  -6  13   3       58.70       11.89     29.95 o 
  -5  13   3      216.52      186.10     37.00 o 
  -4  13   3     1328.25     1458.26    115.37 o 
  -3  13   3      186.92      168.01     32.17 o 
  -2  13   3       53.62       50.29     32.16 o 
  -1  13   3      243.65      250.68     29.28 o 
   0  13   3      815.04      714.63     27.50 o 
   1  13   3     1833.01     1725.04     76.86 o 
   2  13   3      198.87      198.66     32.04 o 
   3  13   3      186.04      230.90     36.44 o 
   4  13   3        7.89        0.00     33.90 o 
   5  13   3       52.13       78.29     37.11 o 
   6  13   3      299.67      322.14     37.68 o 
  -6  14   3      431.59      428.16     47.66 o 
  -5  14   3      375.54      446.11     37.31 o 
  -4  14   3       15.18        6.89     35.18 o 
  -3  14   3        4.16        0.00     35.54 o 
  -2  14   3       49.96       69.01     31.30 o 
  -1  14   3      972.59      900.63     47.50 o 
   0  14   3      746.03      731.64     28.57 o 
   1  14   3      101.38       96.69     27.88 o 
   2  14   3      142.93      143.42     36.15 o 
   3  14   3        9.82        7.93     36.81 o 
   4  14   3      196.94      248.41     35.09 o 
   5  14   3      368.48      378.49     39.93 o 
  -6  15   3      215.80      222.63     43.57 o 
  -5  15   3       74.05       91.84     37.19 o 
  -4  15   3      281.15      313.63     36.81 o 
  -3  15   3       50.52       72.50     34.89 o 
  -2  15   3     1080.17     1048.59     62.05 o 
  -1  15   3      475.11      453.14     35.00 o 
   0  15   3       30.32       54.96     28.70 o 
   1  15   3      306.25      286.84     29.25 o 
   2  15   3       22.74       54.31     31.16 o 
   3  15   3     1134.69     1189.47     59.62 o 
   4  15   3      763.50      719.76     38.78 o 
   5  15   3       39.34       48.17     41.07 o 
  -5  16   3       24.75       65.54     37.54 o 
  -4  16   3       15.46       62.11     39.74 o 
  -3  16   3        3.14       27.55     36.48 o 
  -2  16   3       15.19       41.51     31.51 o 
  -1  16   3      279.89      367.96     35.61 o 
   0  16   3      235.63      248.16     30.86 o 
   1  16   3      140.75      189.57     32.83 o 
   2  16   3       38.81      115.61     37.45 o 
   3  16   3       17.88       76.36     62.69 o 
  -3  17   3       12.37       26.05     39.87 o 
  -2  17   3       35.61       28.41     34.83 o 
  -1  17   3        5.29       39.27     38.53 o 
   0  17   3      138.74      136.06     33.24 o 
   1  17   3      462.83      485.77     31.90 o 
   2  17   3       20.65      104.51     36.60 o 
 -11   0   4      127.89       93.27     52.31 o 
 -10   0   4       32.95       89.56     55.95 o 
  -9   0   4     1404.83     1189.72     46.24 o 
  -8   0   4       22.69       31.95     42.02 o 
  -7   0   4     4369.93     4913.20     61.28 o 
  -6   0   4     1815.94     2153.29     44.41 o 
  -5   0   4    22044.51    23050.54    222.40 o 
  -4   0   4     3073.36     4472.85     99.88 o 
  -3   0   4    28141.89    33892.77    477.92 o 
  -2   0   4    13283.37    11779.95     93.65 o 
  -1   0   4     3187.68     3963.30    289.27 o 
   0   0   4    11386.30    10838.04    950.45 o 
   1   0   4    20647.88    13766.40    168.93 o 
   2   0   4    12589.15    11470.82   1501.40 o 
   3   0   4     1032.21     1244.26    107.20 o 
   4   0   4    13719.48    15530.14    889.95 o 
   5   0   4     3674.96     4451.60    138.70 o 
   6   0   4     2108.76     2385.09     67.52 o 
   7   0   4      447.50      528.63     64.90 o 
   8   0   4     1402.13     1609.10     71.13 o 
   9   0   4        1.74       48.59     66.49 o 
 -11   1   4       13.92        8.88     43.94 o 
 -10   1   4       43.81       81.61     37.28 o 
  -9   1   4        0.60       39.22     37.05 o 
  -8   1   4     1012.33     1013.52     34.84 o 
  -7   1   4     1452.43     1345.39     44.12 o 
  -6   1   4     1246.98     1355.34     31.62 o 
  -5   1   4       10.76       23.99     27.30 o 
  -4   1   4       26.14       26.04     25.31 o 
  -3   1   4     4795.24     5164.72    205.40 o 
  -2   1   4    15393.98    16548.62    597.96 o 
  -1   1   4    20098.84    18773.06   1052.04 o 
   0   1   4     2993.81     2138.01    177.24 o 
   1   1   4     1725.42     1159.95     49.50 o 
   2   1   4     1281.30     1057.23     68.16 o 
   3   1   4    10845.54    12116.16    527.14 o 
   4   1   4     2816.54     2982.34     58.07 o 
   5   1   4      785.86      848.44     40.01 o 
   6   1   4      170.45      160.74     38.49 o 
   7   1   4       10.50       15.94     40.40 o 
   8   1   4       55.98       86.68     40.87 o 
   9   1   4      147.47      201.48     45.30 o 
 -11   2   4       56.71       33.47     42.93 o 
 -10   2   4        0.54       12.27     36.22 o 
  -9   2   4     1170.12     1235.32     40.65 o 
  -8   2   4        7.45        0.00     30.38 o 
  -7   2   4      639.06      631.40     33.34 o 
  -6   2   4      494.33      595.59     30.62 o 
  -5   2   4     6449.27     6520.31    166.95 o 
  -4   2   4     2925.97     2925.04    117.09 o 
  -3   2   4    28726.19    30346.87   1699.64 o 
  -2   2   4      649.08      544.43     35.08 o 
  -1   2   4     3087.11     2124.72    214.66 o 
   0   2   4     1376.99      852.70     99.59 o 
   1   2   4     1006.82      626.18     59.53 o 
   2   2   4    23455.19    20040.23    982.25 o 
   3   2   4     1184.92     1198.57     42.16 o 
   4   2   4     2671.15     2860.32     45.73 o 
   5   2   4       27.89       72.39     36.61 o 
   6   2   4      399.60      491.58     40.45 o 
   7   2   4      589.46      614.36     44.96 o 
   8   2   4     1365.22     1443.65     47.36 o 
   9   2   4       21.07       49.62     46.91 o 
 -10   3   4      476.23      356.38     41.62 o 
  -9   3   4      381.89      342.66     35.03 o 
  -8   3   4      797.52     1044.92    106.74 o 
  -7   3   4     2070.10     2149.26     99.46 o 
  -6   3   4      656.19      581.23     30.41 o 
  -5   3   4     7827.05     7716.86    310.89 o 
  -4   3   4    23671.18    27137.47   1374.70 o 
  -3   3   4      858.80      701.54     36.04 o 
  -2   3   4     2953.72     3959.92    329.85 o 
  -1   3   4      452.43      628.22     72.11 o 
   0   3   4     9488.34     9192.19   1044.67 o 
   1   3   4    33482.84    28615.81    202.13 o 
   2   3   4     2271.13     1861.49     80.92 o 
   3   3   4     2909.09     3488.51    181.90 o 
   4   3   4     2524.58     2886.31     51.04 o 
   5   3   4      306.73      359.92     40.48 o 
   6   3   4     4538.69     4788.75    104.88 o 
   7   3   4     1309.24     1387.24     51.09 o 
   8   3   4       26.29       49.13     45.13 o 
   9   3   4      228.72      161.59     47.33 o 
 -10   4   4        3.93       29.81     40.59 o 
  -9   4   4       67.00       80.89     36.71 o 
  -8   4   4      218.62      287.43     33.06 o 
  -7   4   4      129.17      159.35     25.34 o 
  -6   4   4      605.52      583.30     30.03 o 
  -5   4   4     3475.69     3122.22    143.21 o 
  -4   4   4      839.39      967.45    106.30 o 
  -3   4   4      651.92      669.14     77.93 o 
  -2   4   4     4578.18     4301.69     63.38 o 
  -1   4   4     6427.25     6843.87    686.95 o 
   0   4   4     1126.15      953.35     89.97 o 
   1   4   4     4284.96     3199.70    166.91 o 
   2   4   4       27.35       41.89     31.18 o 
   3   4   4      745.21      691.94     55.47 o 
   4   4   4     1781.25     1626.41    123.56 o 
   5   4   4      213.94      192.49     45.04 o 
   6   4   4      647.10      784.97     47.54 o 
   7   4   4      246.82      272.02     46.54 o 
   8   4   4       68.00       45.47     49.95 o 
   9   4   4        0.83       36.23     54.16 o 
 -10   5   4      291.20      251.95     48.16 o 
  -9   5   4       72.77       63.26     41.92 o 
  -8   5   4     1084.05      992.42     42.45 o 
  -7   5   4     2497.36     2334.41     93.87 o 
  -6   5   4        0.64       21.06     33.68 o 
  -5   5   4     5918.25     6769.07    394.12 o 
  -4   5   4     3568.89     4215.01    329.32 o 
  -3   5   4      494.53      545.82     47.19 o 
  -2   5   4     6897.32     8439.45    459.99 o 
  -1   5   4     2837.21     3083.47    351.75 o 
   0   5   4     5962.37     6313.95    441.27 o 
   1   5   4    15001.43    14586.81    795.47 o 
   2   5   4      284.91      247.79     32.07 o 
   3   5   4     3072.51     3358.53    222.52 o 
   4   5   4     2643.68     2481.94    153.45 o 
   5   5   4      182.52      209.92     31.52 o 
   6   5   4     3227.81     3074.93    292.43 o 
   7   5   4     1064.29     1052.75    112.21 o 
   8   5   4       28.85       37.48     50.86 o 
   9   5   4      141.78      169.71     54.34 o 
 -10   6   4       22.87        6.69     46.73 o 
  -9   6   4      181.68      122.69     45.04 o 
  -8   6   4     1126.83     1163.51     48.25 o 
  -7   6   4        1.88       30.33     35.23 o 
  -6   6   4     3733.10     3807.52    204.09 o 
  -5   6   4      475.07      429.42     45.80 o 
  -4   6   4     5796.49     6633.91    535.06 o 
  -3   6   4     1846.32     2324.56    194.79 o 
  -2   6   4     5453.01     4990.12    414.57 o 
  -1   6   4     9205.24     9257.92    850.07 o 
   0   6   4    10423.82    10304.47    721.26 o 
   1   6   4    10100.96     9083.58    512.09 o 
   2   6   4     1015.34     1338.70     86.74 o 
   3   6   4     2225.49     2105.00    127.12 o 
   4   6   4      122.34      139.72     29.46 o 
   5   6   4     4994.74     4896.23    281.44 o 
   6   6   4       23.07       40.66     32.38 o 
   7   6   4      579.56      517.82     39.62 o 
   8   6   4       40.50       39.76     37.50 o 
   9   6   4        0.20       29.91     40.13 o 
 -10   7   4        3.20       67.57     42.06 o 
  -9   7   4        0.12       64.69     54.33 o 
  -8   7   4      593.17      601.57     37.04 o 
  -7   7   4      695.69      780.16     39.26 o 
  -6   7   4      239.39      157.43     32.09 o 
  -5   7   4       52.29       73.19     30.07 o 
  -4   7   4      168.58      213.89     40.91 o 
  -3   7   4        4.20       25.89     32.32 o 
  -2   7   4     2541.00     2749.18    232.62 o 
  -1   7   4     1732.75     1501.10    156.21 o 
   0   7   4      523.23      365.07     27.54 o 
   1   7   4       85.30       55.99     23.02 o 
   2   7   4     1228.49      970.25     61.96 o 
   3   7   4     2335.04     2268.49    135.27 o 
   4   7   4      831.03      793.29     36.14 o 
   5   7   4       19.49       48.19     30.11 o 
   6   7   4       94.01       84.85     36.55 o 
   7   7   4       84.41      102.90     36.91 o 
   8   7   4       17.00       58.59     44.03 o 
  -9   8   4      134.35       94.49     41.69 o 
  -8   8   4      322.32      332.51     38.81 o 
  -7   8   4      304.95      327.82     36.13 o 
  -6   8   4    10012.56     9866.08    821.52 o 
  -5   8   4      119.91      128.14     30.46 o 
  -4   8   4      463.59      555.89     46.55 o 
  -3   8   4     1296.44     1675.82    172.88 o 
  -2   8   4     1329.94     1315.07    122.57 o 
  -1   8   4    14623.15    14419.02   1147.03 o 
   0   8   4     9244.59     8465.62    570.82 o 
   1   8   4     1182.89     1052.49     51.78 o 
   2   8   4     1788.35     1966.34    116.38 o 
   3   8   4      538.80      484.57     32.11 o 
   4   8   4      895.35      889.66     53.63 o 
   5   8   4     6017.06     5723.55    395.30 o 
   6   8   4       66.20       80.45     32.94 o 
   7   8   4      467.13      411.63     42.98 o 
   8   8   4      152.21      105.43     53.73 o 
  -9   9   4        8.68        0.00     42.48 o 
  -8   9   4        1.78       17.35     35.10 o 
  -7   9   4      357.22      392.13     38.55 o 
  -6   9   4     1965.21     1811.53    109.84 o 
  -5   9   4        2.54       14.66     28.79 o 
  -4   9   4      619.74      690.50     66.96 o 
  -3   9   4     4042.73     4022.11    465.44 o 
  -2   9   4     6604.87     6146.56    553.80 o 
  -1   9   4     3692.52     3326.13    283.17 o 
   0   9   4       50.96       55.20     24.72 o 
   1   9   4      231.56      322.14     24.37 o 
   2   9   4      207.74      172.80     24.28 o 
   3   9   4     1076.52     1083.69     49.96 o 
   4   9   4     3678.15     3676.25    121.08 o 
   5   9   4      339.12      359.11     37.74 o 
   6   9   4       60.70      127.18     38.34 o 
   7   9   4       68.32      152.04     36.68 o 
   8   9   4      138.80      116.11     43.49 o 
  -9  10   4       35.04       39.39     39.61 o 
  -8  10   4      427.80      446.30     35.99 o 
  -7  10   4      208.31      139.98     31.03 o 
  -6  10   4     1089.47     1142.97     80.78 o 
  -5  10   4       19.68       15.35     31.16 o 
  -4  10   4     1286.65     1300.97    140.05 o 
  -3  10   4     1888.63     2038.87    148.55 o 
  -2  10   4     2918.22     2762.51    180.83 o 
  -1  10   4      633.53      631.87     52.18 o 
   0  10   4      507.82      589.75     27.91 o 
   1  10   4     2250.10     2072.68     92.05 o 
   2  10   4     1012.74      979.85     53.84 o 
   3  10   4     1800.39     1849.01    123.96 o 
   4  10   4      106.39       74.95     33.93 o 
   5  10   4      548.99      509.03     33.82 o 
   6  10   4        2.61       35.81     37.18 o 
   7  10   4      186.66      193.23     37.73 o 
  -8  11   4       39.14       36.48     36.31 o 
  -7  11   4      167.90      144.40     31.43 o 
  -6  11   4       17.08        0.00     30.84 o 
  -5  11   4     2199.35     2058.95    146.48 o 
  -4  11   4     2429.03     2634.54    185.52 o 
  -3  11   4       69.68       87.52     30.04 o 
  -2  11   4     1446.42     1511.54    106.55 o 
  -1  11   4        9.11       25.79     26.79 o 
   0  11   4     4507.63     4078.41    166.06 o 
   1  11   4     6783.43     6339.54    426.58 o 
   2  11   4     2896.75     2654.68    160.03 o 
   3  11   4      219.83      248.25     32.46 o 
   4  11   4      564.27      506.15     32.49 o 
   5  11   4       67.55       65.44     33.94 o 
   6  11   4      498.26      469.81     41.48 o 
   7  11   4      194.30      287.39     50.11 o 
  -8  12   4        1.58       30.37     37.75 o 
  -7  12   4        3.37       44.18     33.24 o 
  -6  12   4      107.38      155.36     33.64 o 
  -5  12   4      129.80      138.86     35.63 o 
  -4  12   4      117.28      114.35     45.59 o 
  -3  12   4      260.20      305.52     35.10 o 
  -2  12   4       35.12       43.32     29.63 o 
  -1  12   4      161.70      186.72     30.17 o 
   0  12   4       63.06       73.77     24.89 o 
   1  12   4      188.27      216.57     30.33 o 
   2  12   4      391.58      424.45     31.49 o 
   3  12   4      530.00      592.87     36.55 o 
   4  12   4       22.79       45.33     31.28 o 
   5  12   4      259.86      357.30     39.02 o 
   6  12   4       48.27       41.04     41.05 o 
  -7  13   4      304.16      220.85     31.67 o 
  -6  13   4      108.52      107.69     33.23 o 
  -5  13   4      237.96      220.83     31.65 o 
  -4  13   4      147.59      217.75     33.50 o 
  -3  13   4      817.22      802.27     48.73 o 
  -2  13   4     2633.68     2650.24    134.72 o 
  -1  13   4      716.21      657.45     32.45 o 
   0  13   4      134.10      130.80     26.71 o 
   1  13   4      528.78      487.20     40.01 o 
   2  13   4      136.56      123.59     30.26 o 
   3  13   4      787.27      856.55     50.13 o 
   4  13   4      711.17      663.34     36.96 o 
   5  13   4        1.78       23.72     36.44 o 
   6  13   4      105.77       70.45     36.93 o 
  -6  14   4       48.56       43.36     34.64 o 
  -5  14   4       34.79       43.10     39.57 o 
  -4  14   4      260.96      284.46     36.29 o 
  -3  14   4     1389.58     1423.30     98.06 o 
  -2  14   4       28.24       57.48     31.08 o 
  -1  14   4      923.12      876.20     43.18 o 
   0  14   4      437.64      471.03     31.48 o 
   1  14   4      317.83      371.87     28.45 o 
   2  14   4      665.54      587.89     40.06 o 
   3  14   4       26.59       36.03     36.30 o 
   4  14   4      262.22      257.59     34.88 o 
   5  14   4      306.21      258.29     41.92 o 
  -6  15   4        3.25       73.31     36.93 o 
  -5  15   4      139.99      109.05     34.15 o 
  -4  15   4       56.00       13.80     33.58 o 
  -3  15   4        1.45        0.00     40.20 o 
  -2  15   4        1.08       37.29     32.44 o 
  -1  15   4        1.56       19.83     31.99 o 
   0  15   4        0.24        3.17     28.50 o 
   1  15   4        1.16        1.92     28.50 o 
   2  15   4       19.05       54.36     37.47 o 
   3  15   4       13.36       70.48     48.48 o 
   4  15   4       90.67      109.30     37.63 o 
  -4  16   4      140.24       72.88     41.18 o 
  -3  16   4      372.18      398.30     40.60 o 
  -2  16   4       52.53       63.48     33.81 o 
  -1  16   4      666.62      671.03     37.44 o 
   0  16   4      625.20      558.98     33.87 o 
   1  16   4        0.06       13.93     33.88 o 
   2  16   4      519.24      561.50     32.11 o 
   3  16   4      456.78      426.58     64.95 o 
  -3  17   4       49.08       63.33     41.61 o 
  -2  17   4      425.32      391.75     39.49 o 
  -1  17   4      102.78      134.82     38.56 o 
   0  17   4       13.23       23.65     38.77 o 
   1  17   4       96.35       60.40     33.61 o 
 -11   1   5       24.37       50.05     42.26 o 
 -10   1   5      779.23      732.85     41.55 o 
  -9   1   5      321.90      320.05     38.14 o 
  -8   1   5     2619.11     2616.29     49.03 o 
  -7   1   5     1061.58     1062.13     27.96 o 
  -6   1   5     1321.06     1522.29     26.64 o 
  -5   1   5      364.89      274.56     27.73 o 
  -4   1   5     9518.88    10228.84    156.89 o 
  -3   1   5     6416.78     6745.01    125.19 o 
  -2   1   5    39582.12    41963.98   1646.20 o 
  -1   1   5      479.61      174.76     21.40 o 
   0   1   5      147.48       29.49     25.62 o 
   1   1   5     9321.49     9106.11    547.61 o 
   2   1   5     1746.78     1478.33     67.87 o 
   3   1   5    21194.29    20876.06   1577.05 o 
   4   1   5     7467.16     8487.39    439.66 o 
   5   1   5      131.02      171.20     37.53 o 
   6   1   5       17.53        0.00     39.77 o 
   7   1   5      649.00      773.97     44.49 o 
   8   1   5      215.36      163.12     46.27 o 
   9   1   5      551.74      586.89     50.39 o 
 -11   2   5      136.46      158.22     40.83 o 
 -10   2   5       13.12       63.49     41.42 o 
  -9   2   5      750.59      688.35     36.42 o 
  -8   2   5      309.48      327.96     35.77 o 
  -7   2   5      372.75      398.33     34.60 o 
  -6   2   5     3174.02     3369.41     40.00 o 
  -5   2   5      922.82     1073.30     30.15 o 
  -4   2   5     1638.24     1984.62     64.68 o 
  -3   2   5     4264.01     5954.54    274.15 o 
  -2   2   5      171.00      167.48     24.64 o 
  -1   2   5    14509.37    14828.64   1260.08 o 
   0   2   5     3910.34     3700.57    326.19 o 
   1   2   5     2065.88     1775.48    129.65 o 
   2   2   5     9503.46     9072.64    288.05 o 
   3   2   5      265.46      299.99     43.11 o 
   4   2   5     1217.19     1328.46     78.07 o 
   5   2   5     2599.16     2822.16     76.23 o 
   6   2   5      161.89      202.07     41.53 o 
   7   2   5      329.35      344.39     48.09 o 
   8   2   5      294.13      288.54     46.59 o 
   9   2   5       55.94       32.00     50.61 o 
 -10   3   5      258.76      245.76     42.01 o 
  -9   3   5      352.87      454.45     35.23 o 
  -8   3   5      125.62      175.32     32.85 o 
  -7   3   5      111.46      157.14     31.27 o 
  -6   3   5      321.72      336.89     33.10 o 
  -5   3   5      155.64      119.23     27.37 o 
  -4   3   5    11584.95    11681.26    582.12 o 
  -3   3   5       43.19       68.67     39.47 o 
  -2   3   5     1459.75     1628.57    144.91 o 
  -1   3   5    10201.22     7216.88    743.42 o 
   0   3   5     3840.65     4141.85    429.64 o 
   1   3   5     5624.09     4420.54    335.98 o 
   2   3   5    16528.05    13323.00    318.98 o 
   3   3   5     1817.57     1709.81     78.10 o 
   4   3   5       39.53       71.13     46.31 o 
   5   3   5      235.71      210.10     42.74 o 
   6   3   5       14.77       33.47     40.49 o 
   7   3   5      648.11      801.51     49.54 o 
   8   3   5        3.65       20.69     46.57 o 
   9   3   5       44.18       50.73     56.00 o 
 -10   4   5      125.90      102.29     42.45 o 
  -9   4   5     1080.27     1088.58     39.01 o 
  -8   4   5     1652.88     1745.27     87.07 o 
  -7   4   5      349.63      330.84     27.20 o 
  -6   4   5     2677.10     2816.30    118.53 o 
  -5   4   5      201.17      362.92     39.49 o 
  -4   4   5     3426.67     3790.81    362.77 o 
  -3   4   5     9763.55    11405.26    900.49 o 
  -2   4   5       10.99       12.28     37.27 o 
  -1   4   5    17251.44    19350.24   1674.05 o 
   0   4   5     5880.10     6139.71    679.86 o 
   1   4   5    10841.89    10595.95    616.25 o 
   2   4   5    16703.08    15235.97    241.34 o 
   3   4   5     4007.14     4020.87    297.32 o 
   4   4   5      612.82      589.31     37.59 o 
   5   4   5     2294.70     2180.36    225.47 o 
   6   4   5      170.53      239.97     47.95 o 
   7   4   5      831.44      757.91     51.67 o 
   8   4   5      379.41      319.54     55.64 o 
   9   4   5       21.60        0.00     57.49 o 
 -10   5   5       89.98       94.44     51.33 o 
  -9   5   5        0.16       41.63     57.15 o 
  -8   5   5      173.86      211.77     62.95 o 
  -7   5   5      188.53      204.20     39.36 o 
  -6   5   5      843.07      890.58     60.96 o 
  -5   5   5    14542.86    14551.07   1028.75 o 
  -4   5   5      676.26      794.33     70.76 o 
  -3   5   5     4417.09     4293.83    430.83 o 
  -2   5   5     2954.05     2427.36    250.56 o 
  -1   5   5      957.18     1040.54    119.78 o 
   0   5   5    22375.49    20171.49   2181.02 o 
   1   5   5     7917.98     6395.17    352.97 o 
   2   5   5      232.19      256.72     37.84 o 
   3   5   5     2452.99     1933.84    103.75 o 
   4   5   5      111.58       88.43     36.24 o 
   5   5   5      985.35     1009.35    114.54 o 
   6   5   5     2541.11     2471.05    312.47 o 
   7   5   5       46.36       45.60     57.15 o 
   8   5   5       10.74       16.80     48.49 o 
 -10   6   5       59.70      123.60     44.38 o 
  -9   6   5      492.70      410.01     45.36 o 
  -8   6   5      717.31      634.53     42.46 o 
  -7   6   5       31.17      128.47     41.88 o 
  -6   6   5      968.13     1053.01     95.19 o 
  -5   6   5        2.77       12.34     27.12 o 
  -4   6   5       20.61       45.91     33.46 o 
  -3   6   5     1135.85     1605.29    164.30 o 
  -2   6   5      917.02      888.36    101.66 o 
  -1   6   5    14192.49    15248.21   1705.98 o 
   0   6   5     3062.70     2866.40    218.96 o 
   1   6   5     1023.60      955.13     58.10 o 
   2   6   5     3971.51     3887.88    307.65 o 
   3   6   5      354.43      282.95     36.45 o 
   4   6   5      477.74      502.10     38.66 o 
   5   6   5     1271.90     1257.52    132.37 o 
   6   6   5      799.34      898.74     84.19 o 
   7   6   5       63.60      112.88     42.75 o 
   8   6   5       29.22        0.00     42.41 o 
 -10   7   5      125.80      142.66     50.31 o 
  -9   7   5       91.38       75.61     45.12 o 
  -8   7   5      287.61      270.75     43.18 o 
  -7   7   5     3961.29     3771.83    150.09 o 
  -6   7   5       23.56       37.71     32.07 o 
  -5   7   5     3496.77     3838.55    275.23 o 
  -4   7   5      334.40      197.24     30.24 o 
  -3   7   5     3846.59     3994.86    350.24 o 
  -2   7   5    13459.40    15004.04   1378.13 o 
  -1   7   5    20266.78    19817.83   1747.90 o 
   0   7   5     2339.07     2177.22    152.79 o 
   1   7   5     1143.23     1142.47     68.62 o 
   2   7   5     3690.83     3201.50    274.59 o 
   3   7   5     1933.47     1837.71     36.53 o 
   4   7   5     4404.17     4330.41    248.65 o 
   5   7   5        8.42       34.52     40.22 o 
   6   7   5     1518.24     1633.89     61.42 o 
   7   7   5        8.57       12.57     40.23 o 
   8   7   5      195.24      147.64     48.96 o 
  -9   8   5        4.65       22.98     37.60 o 
  -8   8   5       23.74       53.16     36.53 o 
  -7   8   5       16.79       21.57     30.09 o 
  -6   8   5      473.71      540.26     60.28 o 
  -5   8   5        2.87        1.36     31.68 o 
  -4   8   5      657.56      670.93     65.04 o 
  -3   8   5      125.89      167.89     31.59 o 
  -2   8   5      111.16      194.45     30.99 o 
  -1   8   5       74.23       57.92     26.97 o 
   0   8   5      464.85      485.46     30.21 o 
   1   8   5      741.66      700.74     38.80 o 
   2   8   5      822.57      751.15     54.96 o 
   3   8   5       72.72       89.01     30.74 o 
   4   8   5     1056.78     1116.55     78.70 o 
   5   8   5      368.74      334.80     35.58 o 
   6   8   5       77.58       67.75     44.16 o 
   7   8   5        1.65        0.00     46.44 o 
   8   8   5        1.13       61.49     47.60 o 
  -9   9   5        0.73       16.75     38.72 o 
  -8   9   5      180.20      134.31     40.30 o 
  -7   9   5      772.98      872.20     60.88 o 
  -6   9   5       82.69       95.03     28.33 o 
  -5   9   5     4366.63     4111.28    324.01 o 
  -4   9   5      421.76      366.62     44.71 o 
  -3   9   5      101.20      124.14     29.51 o 
  -2   9   5     2094.57     2239.01    202.65 o 
  -1   9   5     1578.39     1462.49    139.20 o 
   0   9   5     5807.57     5979.47    316.23 o 
   1   9   5     4308.92     4045.05    208.26 o 
   2   9   5       80.88      100.82     28.45 o 
   3   9   5      667.16      603.23     31.26 o 
   4   9   5      853.46      858.20     75.60 o 
   5   9   5        0.05        0.00     32.62 o 
   6   9   5     1109.89     1147.68     70.27 o 
   7   9   5       58.61       44.70     45.94 o 
  -9  10   5      130.02      127.44     43.68 o 
  -8  10   5       37.14       33.42     32.82 o 
  -7  10   5      346.10      306.06     32.92 o 
  -6  10   5     2114.30     1946.01    162.63 o 
  -5  10   5      802.29      840.71     84.37 o 
  -4  10   5     1127.70     1084.16    132.39 o 
  -3  10   5     1372.71     1446.05    163.21 o 
  -2  10   5        1.93       21.55     30.17 o 
  -1  10   5     1213.57     1255.68     93.27 o 
   0  10   5     1252.62     1266.36     75.23 o 
   1  10   5      307.88      311.48     25.27 o 
   2  10   5     1865.50     1904.89     98.76 o 
   3  10   5     1066.81     1058.83     66.90 o 
   4  10   5      512.27      521.19     33.42 o 
   5  10   5      521.40      453.66     38.57 o 
   6  10   5      158.36      232.90     37.10 o 
   7  10   5      376.35      270.65     44.02 o 
  -8  11   5       28.57       33.10     38.63 o 
  -7  11   5       72.92       88.73     32.87 o 
  -6  11   5        3.51        0.00     31.07 o 
  -5  11   5      232.39      383.57     35.12 o 
  -4  11   5        7.69       43.72     30.36 o 
  -3  11   5       13.21        0.00     28.23 o 
  -2  11   5       14.53       42.52     28.17 o 
  -1  11   5       14.00       19.38     30.29 o 
   0  11   5     1510.26     1404.76     65.74 o 
   1  11   5     1134.68     1027.29     71.04 o 
   2  11   5       73.54       90.98     26.21 o 
   3  11   5       20.57       64.51     32.02 o 
   4  11   5       65.47       85.87     37.35 o 
   5  11   5       17.70       17.39     43.74 o 
   6  11   5      112.16      173.70     63.63 o 
  -8  12   5      150.59      152.52     38.59 o 
  -7  12   5      116.94      127.95     34.39 o 
  -6  12   5      639.92      539.88     60.06 o 
  -5  12   5      273.50      332.18     32.57 o 
  -4  12   5     1722.52     1642.80    103.23 o 
  -3  12   5     2280.47     2389.18    185.43 o 
  -2  12   5       19.51       64.22     29.07 o 
  -1  12   5      707.53      602.91     52.37 o 
   0  12   5      793.91      733.05     45.04 o 
   1  12   5        3.15       52.19     32.49 o 
   2  12   5     1904.15     1830.45    104.65 o 
   3  12   5      166.95      152.82     33.57 o 
   4  12   5      592.93      656.16     35.09 o 
   5  12   5      850.02      801.64     40.20 o 
   6  12   5       13.90        9.09     50.58 o 
  -7  13   5        5.50        4.11     36.53 o 
  -6  13   5      237.24      283.21     39.45 o 
  -5  13   5      700.32      559.18     35.30 o 
  -4  13   5     1875.73     2012.26    111.93 o 
  -3  13   5       48.74       92.26     35.18 o 
  -2  13   5      128.62      176.82     29.89 o 
  -1  13   5       29.91       73.01     32.09 o 
   0  13   5       82.54       57.74     26.57 o 
   1  13   5     1048.41     1041.93     83.50 o 
   2  13   5      742.14      808.75     55.46 o 
   3  13   5       11.49       35.71     31.56 o 
   4  13   5       90.99      130.97     38.42 o 
   5  13   5      481.65      569.55     48.92 o 
  -6  14   5      309.48      250.93     51.51 o 
  -5  14   5       95.94      123.77     29.09 o 
  -4  14   5      184.99      198.50     35.71 o 
  -3  14   5      226.70      235.59     34.22 o 
  -2  14   5        3.27        0.00     34.25 o 
  -1  14   5      187.02      202.39     31.03 o 
   0  14   5      428.01      420.19     30.54 o 
   1  14   5       27.45       70.06     30.16 o 
   2  14   5       86.20      148.46     37.40 o 
   3  14   5       71.90      119.98     36.29 o 
   4  14   5       84.09      131.65     36.85 o 
   5  14   5      160.25      132.98     42.30 o 
  -5  15   5      219.16      129.27     35.08 o 
  -4  15   5      257.73      284.99     41.23 o 
  -3  15   5      450.36      485.53     34.12 o 
  -2  15   5     2135.57     2243.76     79.79 o 
  -1  15   5      588.25      541.43     33.71 o 
   0  15   5      113.39      169.01     31.13 o 
   1  15   5      268.86      211.94     31.94 o 
   2  15   5       27.27       29.89     34.73 o 
   3  15   5      968.01     1136.23    114.43 o 
   4  15   5      338.28      391.38     39.69 o 
  -4  16   5        0.51       15.50     39.11 o 
  -3  16   5       21.98       31.63     37.79 o 
  -2  16   5       24.69       51.40     37.68 o 
  -1  16   5       65.26       75.25     34.44 o 
   0  16   5       14.48       26.66     32.65 o 
   1  16   5        4.49        7.96     34.28 o 
   2  16   5       41.50       65.28     36.56 o 
  -2  17   5       74.01       96.09     43.21 o 
  -1  17   5       15.84       13.10     39.53 o 
   0  17   5      254.06      221.15     38.07 o 
 -11   0   6      160.78      147.63     53.75 o 
 -10   0   6       78.53      126.40     50.20 o 
  -9   0   6     1239.19      924.56     56.88 o 
  -8   0   6      595.60      518.23     43.48 o 
  -7   0   6     2944.77     3078.99    105.34 o 
  -6   0   6     1772.99     2150.41    149.29 o 
  -5   0   6        1.87       26.82     37.21 o 
  -4   0   6     4103.17     5064.69    147.80 o 
  -3   0   6    49727.16    55095.30    256.66 o 
  -2   0   6     3818.79     3748.06    190.90 o 
  -1   0   6    25885.85    22361.78   2075.89 o 
   0   0   6     6977.67     8308.80   1012.52 o 
   1   0   6      798.26      461.54     41.87 o 
   2   0   6    11132.96    10469.17    138.28 o 
   3   0   6     5549.98     5549.35    393.58 o 
   4   0   6     7961.85     8127.22   1408.43 o 
   5   0   6      776.80      808.31     59.19 o 
   6   0   6      115.35      182.42     61.01 o 
   7   0   6      809.01      776.55     67.82 o 
   8   0   6      967.90     1074.11     74.80 o 
 -11   1   6        4.82        6.91     44.90 o 
 -10   1   6       20.94       58.80     41.35 o 
  -9   1   6       37.00       96.04     34.78 o 
  -8   1   6      349.37      389.69     36.12 o 
  -7   1   6     1365.41     1450.23     33.92 o 
  -6   1   6      248.91      247.72     29.46 o 
  -5   1   6       94.34       51.89     27.11 o 
  -4   1   6     1044.21      912.34     32.46 o 
  -3   1   6     9079.22     9528.36    296.30 o 
  -2   1   6    10876.04    10818.83    466.59 o 
  -1   1   6     7982.24     6875.54    369.08 o 
   0   1   6      527.28      361.16     25.21 o 
   1   1   6      225.35      148.44     28.12 o 
   2   1   6     2289.21     1896.36    126.71 o 
   3   1   6     4012.20     4009.91    365.77 o 
   4   1   6     1901.01     1933.88    156.00 o 
   5   1   6      102.22      112.57     41.34 o 
   6   1   6        1.31       16.64     42.63 o 
   7   1   6        0.77       26.84     44.25 o 
   8   1   6      280.78      328.51     46.85 o 
 -11   2   6       70.35       64.23     45.06 o 
 -10   2   6      116.27       69.40     35.29 o 
  -9   2   6      272.46      298.16     34.64 o 
  -8   2   6      433.35      564.41     29.79 o 
  -7   2   6     3461.18     3216.60     62.69 o 
  -6   2   6      268.88      280.61     29.66 o 
  -5   2   6       38.82       75.54     29.19 o 
  -4   2   6     1043.88     1356.29     46.69 o 
  -3   2   6    26875.58    26548.96    962.02 o 
  -2   2   6      845.69      699.81     41.11 o 
  -1   2   6    21973.28    22459.48   1743.76 o 
   0   2   6      223.75      444.14     23.00 o 
   1   2   6     3722.45     2944.89    279.65 o 
   2   2   6     6746.14     6186.71    535.04 o 
   3   2   6     3732.66     3471.91    188.59 o 
   4   2   6     3784.48     3816.91    156.87 o 
   5   2   6       57.04       68.26     43.55 o 
   6   2   6      227.26      291.70     43.78 o 
   7   2   6      464.09      370.51     46.57 o 
   8   2   6      623.17      610.69     49.91 o 
 -10   3   6      299.15      261.56     37.22 o 
  -9   3   6       91.06       89.78     34.53 o 
  -8   3   6      209.20      172.91     33.02 o 
  -7   3   6      705.42      702.78     33.05 o 
  -6   3   6     1787.97     1773.15     54.24 o 
  -5   3   6    10108.26     9729.31    336.18 o 
  -4   3   6     4297.18     4843.50    233.16 o 
  -3   3   6      138.12      327.04     31.35 o 
  -2   3   6     5196.45     6744.85    581.81 o 
  -1   3   6      904.31     1141.53    119.44 o 
   0   3   6    13213.24    12350.09   1167.51 o 
   1   3   6    17956.33    15583.59   2131.57 o 
   2   3   6     1800.87     1672.98     39.17 o 
   3   3   6     1064.62     1069.59     34.54 o 
   4   3   6       36.57       36.10     31.95 o 
   5   3   6     1337.18     1405.87    100.38 o 
   6   3   6     2446.08     2404.86     65.30 o 
   7   3   6      355.65      361.74     56.42 o 
   8   3   6      243.42      179.43     57.31 o 
 -10   4   6      118.38      151.80     32.97 o 
  -9   4   6        0.87       56.22     38.63 o 
  -8   4   6       49.98       33.64     29.41 o 
  -7   4   6      505.33      552.04     35.58 o 
  -6   4   6     1583.00     1402.30     82.18 o 
  -5   4   6      118.67      118.40     44.14 o 
  -4   4   6      357.10      370.75     38.24 o 
  -3   4   6     5450.18     5440.19    446.26 o 
  -2   4   6      100.31       43.93     28.49 o 
  -1   4   6     1507.35     1405.14    127.74 o 
   0   4   6     1252.35      870.30     77.83 o 
   1   4   6     6933.52     5419.80    258.24 o 
   2   4   6      101.87      124.36     31.05 o 
   3   4   6      365.77      298.05     38.28 o 
   4   4   6      651.69      592.89     53.89 o 
   5   4   6      144.89      160.56     39.05 o 
   6   4   6       94.77       94.20     40.39 o 
   7   4   6      138.73      159.67     38.09 o 
   8   4   6       68.56       89.56     50.00 o 
 -10   5   6       42.82       55.88     49.83 o 
  -9   5   6       72.67       90.72     44.07 o 
  -8   5   6      384.53      385.58     37.89 o 
  -7   5   6      987.00      891.89     60.75 o 
  -6   5   6     1392.00     1493.26     98.12 o 
  -5   5   6     5874.09     6571.42    432.00 o 
  -4   5   6     1940.78     2507.32    204.52 o 
  -3   5   6     1346.80     1345.73    113.62 o 
  -2   5   6     8793.35     9636.18    967.43 o 
  -1   5   6     1335.68     1255.99    106.94 o 
   0   5   6     4827.55     4811.06    505.57 o 
   1   5   6     3435.28     2724.36    131.42 o 
   2   5   6      283.60      233.16     30.10 o 
   3   5   6     2104.53     1929.81     62.88 o 
   4   5   6      381.98      356.20     49.05 o 
   5   5   6      683.72      659.69     74.67 o 
   6   5   6     1460.32     1344.14     93.53 o 
   7   5   6      218.22      192.06     43.55 o 
   8   5   6      242.82      162.23     54.29 o 
 -10   6   6      201.46      242.70     44.14 o 
  -9   6   6      255.41      230.05     38.29 o 
  -8   6   6      249.02      232.12     48.32 o 
  -7   6   6       13.61       65.23     31.61 o 
  -6   6   6     3101.17     3233.90    254.21 o 
  -5   6   6        2.62       36.59     33.71 o 
  -4   6   6     6713.27     6600.89    639.08 o 
  -3   6   6       88.44      185.26     28.83 o 
  -2   6   6      332.41      344.44     32.66 o 
  -1   6   6     4382.62     5103.62    560.36 o 
   0   6   6     4806.37     3835.06    377.70 o 
   1   6   6     3242.45     2770.37    146.24 o 
   2   6   6     2424.22     2235.35    107.13 o 
   3   6   6      124.87      116.44     35.78 o 
   4   6   6      455.36      381.89     39.62 o 
   5   6   6     2418.02     2204.86    208.20 o 
   6   6   6       38.26       24.73     42.49 o 
   7   6   6      402.14      398.30     45.92 o 
   8   6   6       21.96        0.00     43.64 o 
 -10   7   6        7.45       23.09     51.31 o 
  -9   7   6       15.10       16.09     45.68 o 
  -8   7   6        4.39       67.88     33.07 o 
  -7   7   6      275.66      398.38     42.22 o 
  -6   7   6      121.37       99.91     32.07 o 
  -5   7   6      381.82      348.45     31.86 o 
  -4   7   6      188.21      182.66     30.71 o 
  -3   7   6     1507.64     1825.35    148.07 o 
  -2   7   6     5274.42     5277.02    648.64 o 
  -1   7   6     1485.51     1302.89    124.11 o 
   0   7   6      576.57      537.40     53.00 o 
   1   7   6       59.51       82.06     23.43 o 
   2   7   6      148.88      138.95     29.65 o 
   3   7   6      223.08      204.49     37.19 o 
   4   7   6       87.75       79.60     33.79 o 
   5   7   6       30.84       55.88     40.99 o 
   6   7   6       87.11       55.88     38.26 o 
   7   7   6        0.01       21.63     44.13 o 
   8   7   6      128.51      118.08     43.70 o 
  -9   8   6      247.52      250.73     44.72 o 
  -8   8   6       99.13       85.08     37.91 o 
  -7   8   6       71.57       63.81     33.33 o 
  -6   8   6     2635.20     2611.62    200.28 o 
  -5   8   6        0.45        0.00     29.45 o 
  -4   8   6     6218.15     6292.82    505.67 o 
  -3   8   6      878.86     1093.35     97.17 o 
  -2   8   6       29.92       73.82     40.95 o 
  -1   8   6     4340.88     4270.14    388.94 o 
   0   8   6     5886.66     5621.95    393.91 o 
   1   8   6     3202.58     2962.25    151.68 o 
   2   8   6     3306.36     3111.35    250.07 o 
   3   8   6       92.86       79.56     33.35 o 
   4   8   6      148.47      113.34     34.70 o 
   5   8   6     1568.39     1522.84    128.07 o 
   6   8   6       29.37       39.95     43.16 o 
   7   8   6      716.86      759.90     48.28 o 
  -9   9   6       58.05       44.48     34.09 o 
  -8   9   6      720.65      651.10     37.33 o 
  -7   9   6     1075.99     1018.57     82.40 o 
  -6   9   6      479.97      488.59     34.15 o 
  -5   9   6      121.35      183.07     31.15 o 
  -4   9   6       19.82       63.92     25.83 o 
  -3   9   6      643.08      613.52     82.24 o 
  -2   9   6     3547.62     3630.05    362.65 o 
  -1   9   6      735.44      709.30     50.07 o 
   0   9   6      221.79      197.07     33.10 o 
   1   9   6      283.43      259.05     24.06 o 
   2   9   6     2236.94     2083.66    150.77 o 
   3   9   6     4480.71     4342.52    285.65 o 
   4   9   6     2096.70     2062.80     82.61 o 
   5   9   6       38.14       82.13     36.96 o 
   6   9   6        2.82       57.69     45.22 o 
   7   9   6       10.64       59.98     49.91 o 
  -9  10   6       61.47       53.15     43.12 o 
  -8  10   6       25.92        0.00     36.12 o 
  -7  10   6        4.02       64.72     33.43 o 
  -6  10   6      743.03      720.16     38.90 o 
  -5  10   6        0.89       17.14     38.43 o 
  -4  10   6     2262.59     2394.54    184.07 o 
  -3  10   6        1.42        0.00     29.53 o 
  -2  10   6       38.83       44.76     29.77 o 
  -1  10   6      746.76      780.91     55.89 o 
   0  10   6     1938.41     1856.91    169.22 o 
   1  10   6      725.37      706.58     39.84 o 
   2  10   6      642.47      623.22     36.19 o 
   3  10   6        0.54       14.34     30.81 o 
   4  10   6        3.41       21.03     43.88 o 
   5  10   6      290.64      332.47     44.28 o 
   6  10   6        1.03       48.41     41.16 o 
  -8  11   6      607.34      559.60     38.89 o 
  -7  11   6       74.04       84.98     36.63 o 
  -6  11   6       11.08       73.50     35.91 o 
  -5  11   6     2286.97     2141.88    127.59 o 
  -4  11   6     2751.67     2723.26    210.11 o 
  -3  11   6        1.89       62.81     31.77 o 
  -2  11   6       10.96        0.00     29.93 o 
  -1  11   6      109.26      108.88     27.94 o 
   0  11   6     4897.05     4927.38    353.61 o 
   1  11   6     3949.99     3880.75    246.48 o 
   2  11   6       52.07       78.45     30.59 o 
   3  11   6      781.24      689.72     31.72 o 
   4  11   6      339.96      342.03     50.62 o 
   5  11   6      429.60      431.56     52.38 o 
   6  11   6      864.49      893.16     49.76 o 
  -8  12   6       54.21       77.27     34.79 o 
  -7  12   6       94.70       80.00     31.28 o 
  -6  12   6       18.19       98.95     37.39 o 
  -5  12   6      117.56      140.18     32.61 o 
  -4  12   6      127.83      189.37     32.63 o 
  -3  12   6      157.16      142.91     27.04 o 
  -2  12   6        6.81       36.80     34.01 o 
  -1  12   6      378.47      404.66     32.59 o 
   0  12   6       81.04       83.29     32.52 o 
   1  12   6        0.81       33.20     26.10 o 
   2  12   6      566.22      576.28     38.53 o 
   3  12   6      167.55      224.15     34.84 o 
   4  12   6       48.81      111.16     37.25 o 
   5  12   6        8.42        0.00     47.24 o 
  -7  13   6      245.35      160.44     43.04 o 
  -6  13   6       20.77        0.00     39.70 o 
  -5  13   6      232.76      184.97     34.72 o 
  -4  13   6      109.22      159.89     35.48 o 
  -3  13   6      664.91      695.71     61.83 o 
  -2  13   6     1539.09     1710.12     89.61 o 
  -1  13   6      325.32      361.02     34.30 o 
   0  13   6      146.60      110.13     30.45 o 
   1  13   6      784.55      617.25     57.81 o 
   2  13   6      232.22      262.65     34.75 o 
   3  13   6     1013.79     1112.07     59.14 o 
   4  13   6      629.22      721.73     44.52 o 
   5  13   6        0.03       23.08     40.22 o 
  -6  14   6      104.29       68.39     34.88 o 
  -5  14   6       30.76       71.36     32.79 o 
  -4  14   6      216.00      183.78     39.47 o 
  -3  14   6      727.12      797.94     40.20 o 
  -2  14   6      113.10      107.38     37.92 o 
  -1  14   6      660.34      612.34     30.76 o 
   0  14   6      558.56      462.78     35.56 o 
   1  14   6      232.95      244.07     34.10 o 
   2  14   6      645.75      685.98     36.03 o 
   3  14   6       26.27       53.51     34.37 o 
   4  14   6      487.80      577.39     39.76 o 
  -5  15   6        7.71        7.29     35.12 o 
  -4  15   6        0.79        0.00     36.42 o 
  -3  15   6       42.82       57.82     41.36 o 
  -2  15   6       57.83       28.85     35.66 o 
  -1  15   6       46.22       66.89     36.21 o 
   0  15   6       80.83       34.46     36.55 o 
   1  15   6       37.47       53.07     34.22 o 
   2  15   6       43.54      113.76     41.69 o 
   3  15   6       18.24       47.85     46.71 o 
  -4  16   6       62.63       71.76     43.15 o 
  -3  16   6      230.83      211.82     38.66 o 
  -2  16   6        6.13       46.67     37.82 o 
  -1  16   6      460.70      475.73     40.79 o 
   0  16   6       52.30       59.56     38.16 o 
   1  16   6      254.22      277.24     34.89 o 
   2  16   6      916.81      912.42     75.66 o 
 -11   1   7      106.45       68.95     37.33 o 
 -10   1   7      100.72        7.48     35.65 o 
  -9   1   7        8.40       20.50     32.11 o 
  -8   1   7     3675.06     3511.56     38.65 o 
  -7   1   7     3491.11     3531.20     58.19 o 
  -6   1   7     1939.10     1882.30     54.20 o 
  -5   1   7     1083.48     1505.93     34.78 o 
  -4   1   7     3307.17     3679.36    109.13 o 
  -3   1   7     4314.68     5719.26    136.68 o 
  -2   1   7    35153.52    33878.12   1333.41 o 
  -1   1   7      347.69      215.68     26.02 o 
   0   1   7     3642.42     3540.17    218.19 o 
   1   1   7      919.22      494.19     27.91 o 
   2   1   7      108.56      204.39     35.75 o 
   3   1   7    14249.07    13213.38   1425.42 o 
   4   1   7     4654.92     5114.25    411.68 o 
   5   1   7     1715.34     1798.53    152.62 o 
   6   1   7     1139.24     1092.57     69.97 o 
   7   1   7       38.51       37.01     48.71 o 
   8   1   7      161.63      137.60     52.49 o 
 -10   2   7      131.83      161.82     40.80 o 
  -9   2   7      376.32      312.64     42.09 o 
  -8   2   7      366.51      299.66     30.39 o 
  -7   2   7      799.30      853.11     31.73 o 
  -6   2   7     2874.21     2900.02     76.13 o 
  -5   2   7      101.23      117.43     28.44 o 
  -4   2   7     4283.72     5015.86    160.30 o 
  -3   2   7     3969.08     4757.84    241.64 o 
  -2   2   7        0.44       44.30     28.43 o 
  -1   2   7     1896.87     1786.64    118.06 o 
   0   2   7     1243.65     1308.00     86.64 o 
   1   2   7     2459.17     2258.94    205.01 o 
   2   2   7     5146.21     5056.37    488.89 o 
   3   2   7       67.34       84.72     37.31 o 
   4   2   7     1404.15     1326.89     89.24 o 
   5   2   7     1150.44     1211.89    148.35 o 
   6   2   7        0.09       25.65     54.85 o 
   7   2   7      623.83      620.73     56.37 o 
   8   2   7       89.26      102.68     62.16 o 
 -10   3   7        3.70       37.54     38.08 o 
  -9   3   7      212.73      257.64     34.38 o 
  -8   3   7      892.21      744.32     30.46 o 
  -7   3   7      308.09      271.02     39.77 o 
  -6   3   7     2219.27     2168.82     65.99 o 
  -5   3   7      714.36      860.19     27.01 o 
  -4   3   7     5768.79     5793.70    351.64 o 
  -3   3   7     4332.13     3985.70    249.89 o 
  -2   3   7     3562.68     3891.77    333.58 o 
  -1   3   7    15410.62    13682.92   1111.39 o 
   0   3   7     4679.25     3988.58    281.98 o 
   1   3   7       33.98       78.88     32.50 o 
   2   3   7     2730.82     2160.85     49.15 o 
   3   3   7     1055.65      923.58     44.61 o 
   4   3   7      551.36      570.77     46.32 o 
   5   3   7     2146.92     2208.24    166.16 o 
   6   3   7      344.15      296.74     40.53 o 
   7   3   7      163.77      167.39     46.86 o 
   8   3   7       10.56       42.11     50.17 o 
 -10   4   7       53.20       68.15     35.50 o 
  -9   4   7      659.07      622.15     39.94 o 
  -8   4   7      157.51      254.44     37.57 o 
  -7   4   7     2058.05     1915.18     56.91 o 
  -6   4   7     7691.10     7651.16    310.85 o 
  -5   4   7      488.58      517.58     39.54 o 
  -4   4   7     3141.51     3556.46    183.66 o 
  -3   4   7     3023.35     3417.75    302.42 o 
  -2   4   7      266.43      314.49     31.48 o 
  -1   4   7     8443.85     8652.00    760.81 o 
   0   4   7     1775.96     1686.56    131.64 o 
   1   4   7      719.55      646.34     85.54 o 
   2   4   7     5758.99     5204.36    131.40 o 
   3   4   7       13.80       25.77     35.21 o 
   4   4   7     5109.99     5006.04    202.51 o 
   5   4   7     2659.55     2424.55    147.53 o 
   6   4   7       29.37      137.06     38.30 o 
   7   4   7      558.19      430.54     46.36 o 
   8   4   7      222.50      226.98     45.10 o 
 -10   5   7      214.94      229.73     54.81 o 
  -9   5   7        0.59       31.10     41.76 o 
  -8   5   7      112.94      223.74     37.27 o 
  -7   5   7      356.88      417.91     35.74 o 
  -6   5   7      111.55      111.05     45.14 o 
  -5   5   7     6181.91     6204.76    593.73 o 
  -4   5   7      439.54      463.39     35.53 o 
  -3   5   7      195.80      210.08     39.43 o 
  -2   5   7     2972.45     2165.67    227.99 o 
  -1   5   7      157.42      170.52     24.33 o 
   0   5   7     5559.29     5279.38    485.90 o 
   1   5   7    17123.52    14373.94    727.22 o 
   2   5   7       15.44       23.25     35.27 o 
   3   5   7      524.36      443.12     33.45 o 
   4   5   7     1356.96     1251.38     63.88 o 
   5   5   7        7.81       51.27     39.44 o 
   6   5   7      896.40      870.93    108.46 o 
   7   5   7       22.28       56.68     45.20 o 
   8   5   7       49.21       70.32     64.81 o 
 -10   6   7      149.03      164.21     47.54 o 
  -9   6   7      149.64      155.33     44.43 o 
  -8   6   7      267.49      183.09     37.51 o 
  -7   6   7      553.01      529.74     50.64 o 
  -6   6   7     2321.37     2385.06    135.05 o 
  -5   6   7      160.44      152.39     33.16 o 
  -4   6   7     1907.16     1969.94    164.07 o 
  -3   6   7     3185.00     3494.24    389.66 o 
  -2   6   7       87.71       72.91     31.27 o 
  -1   6   7       68.75       66.50     27.84 o 
   0   6   7       57.93       70.54     26.17 o 
   1   6   7     1284.14     1027.75     91.90 o 
   2   6   7     2156.17     1965.63    147.98 o 
   3   6   7       25.88        5.92     38.44 o 
   4   6   7     2275.71     2139.95     50.77 o 
   5   6   7      884.23      780.29     45.11 o 
   6   6   7       12.68       15.21     43.18 o 
   7   6   7      145.70      114.26     48.45 o 
 -10   7   7      233.38      203.95     52.72 o 
  -9   7   7       91.37      140.37     40.24 o 
  -8   7   7      622.89      614.94     39.15 o 
  -7   7   7      718.12      686.93     79.36 o 
  -6   7   7      207.47      223.98     29.74 o 
  -5   7   7     2079.95     2304.96    187.08 o 
  -4   7   7      181.41      110.33     32.87 o 
  -3   7   7     8131.26     7770.29    722.71 o 
  -2   7   7     3432.87     3711.76    352.94 o 
  -1   7   7     3014.54     2658.22    319.47 o 
   0   7   7      694.06      792.03     68.09 o 
   1   7   7     3027.81     2675.55    130.32 o 
   2   7   7     3773.95     3416.41     41.44 o 
   3   7   7     4280.76     4234.02    217.56 o 
   4   7   7     1250.09     1207.83     69.71 o 
   5   7   7       34.32      106.85     35.82 o 
   6   7   7      189.28      186.83     37.42 o 
   7   7   7        9.20        0.00     48.74 o 
  -9   8   7       68.64        0.00     38.38 o 
  -8   8   7       31.80       43.93     38.54 o 
  -7   8   7       12.60       40.29     33.64 o 
  -6   8   7      607.68      559.50     45.37 o 
  -5   8   7        0.17       23.35     34.28 o 
  -4   8   7      115.83      113.82     23.24 o 
  -3   8   7     1346.22     1470.42    127.13 o 
  -2   8   7      303.83      285.51     30.20 o 
  -1   8   7      230.97      261.95     32.05 o 
   0   8   7      194.89      216.30     27.49 o 
   1   8   7       20.63       22.24     27.92 o 
   2   8   7       17.97       48.81     31.18 o 
   3   8   7       20.50       39.50     30.20 o 
   4   8   7       20.49       34.40     39.30 o 
   5   8   7        1.76       11.79     41.52 o 
   6   8   7        1.82       37.79     45.19 o 
   7   8   7        7.21       35.99     46.41 o 
  -9   9   7      116.56      193.19     52.21 o 
  -8   9   7      185.41      160.80     36.55 o 
  -7   9   7      309.96      346.52     36.43 o 
  -6   9   7        1.46       38.12     38.99 o 
  -5   9   7     3442.61     3222.42    353.22 o 
  -4   9   7      135.71      118.00     25.33 o 
  -3   9   7      882.45      986.48    105.77 o 
  -2   9   7      109.87      148.32     33.54 o 
  -1   9   7      244.53      264.10     33.38 o 
   0   9   7     2317.27     2469.60    120.82 o 
   1   9   7     3889.86     4151.93    300.15 o 
   2   9   7      384.43      405.91     29.83 o 
   3   9   7      777.77      661.76     40.78 o 
   4   9   7      160.33      149.14     38.78 o 
   5   9   7       29.54       51.14     31.48 o 
   6   9   7      706.89      713.25     57.18 o 
  -9  10   7      217.70      202.83     45.33 o 
  -8  10   7       17.77      109.48     37.30 o 
  -7  10   7      307.60      300.33     37.11 o 
  -6  10   7      430.78      338.62     37.13 o 
  -5  10   7       82.25       51.63     26.30 o 
  -4  10   7     1256.68     1211.77    137.50 o 
  -3  10   7     2019.19     2235.56    171.81 o 
  -2  10   7      265.92      283.14     34.11 o 
  -1  10   7     3430.41     3665.86    273.77 o 
   0  10   7      593.28      545.58     64.45 o 
   1  10   7      691.41      727.80     43.39 o 
   2  10   7     1621.67     1522.39    121.41 o 
   3  10   7      321.83      361.35     41.00 o 
   4  10   7       61.39       52.54     35.07 o 
   5  10   7       91.82      112.85     44.05 o 
   6  10   7      123.85       93.73     43.60 o 
  -8  11   7        2.13       14.47     34.38 o 
  -7  11   7        0.90       30.20     30.78 o 
  -6  11   7        0.96        0.00     35.27 o 
  -5  11   7      875.02      958.46     75.92 o 
  -4  11   7       98.19      175.04     27.62 o 
  -3  11   7        2.11        1.00     28.18 o 
  -2  11   7      448.90      553.08     65.60 o 
  -1  11   7      361.52      406.45     33.91 o 
   0  11   7       34.13       53.14     31.61 o 
   1  11   7      154.73      196.32     28.75 o 
   2  11   7      106.49      168.18     36.99 o 
   3  11   7       21.30       38.69     33.90 o 
   4  11   7        5.49        0.00     38.70 o 
   5  11   7        8.35       54.54     55.88 o 
  -7  12   7      192.63      253.24     45.23 o 
  -6  12   7      278.79      229.93     47.74 o 
  -5  12   7        3.48       37.23     30.72 o 
  -4  12   7     1838.87     1627.46    127.55 o 
  -3  12   7     1059.79     1176.47     83.61 o 
  -2  12   7      262.96      287.79     32.55 o 
  -1  12   7     3447.36     3348.41    203.31 o 
   0  12   7     1394.60     1368.34     61.85 o 
   1  12   7      353.22      341.68     31.04 o 
   2  12   7      426.52      405.59     40.45 o 
   3  12   7       10.09       33.85     35.03 o 
   4  12   7      429.74      417.18     40.83 o 
   5  12   7      634.47      694.45     70.94 o 
  -7  13   7        3.95        4.31     40.50 o 
  -6  13   7      167.31      185.00     36.20 o 
  -5  13   7      221.40      243.87     32.69 o 
  -4  13   7      204.94      284.19     35.80 o 
  -3  13   7       20.62       14.08     33.90 o 
  -2  13   7      257.10      303.71     40.15 o 
  -1  13   7      316.70      393.87     35.56 o 
   0  13   7     2039.10     2013.31    109.93 o 
   1  13   7      776.14      758.66     66.67 o 
   2  13   7      282.85      368.10     36.52 o 
   3  13   7        9.95       14.14     34.54 o 
   4  13   7        1.53       72.63     48.94 o 
  -6  14   7       34.64       88.93     35.10 o 
  -5  14   7        4.27        0.00     36.21 o 
  -4  14   7      290.51      237.45     36.21 o 
  -3  14   7      283.15      368.26     50.88 o 
  -2  14   7       71.65      102.09     34.35 o 
  -1  14   7      424.56      468.90     34.47 o 
   0  14   7       48.00       41.88     35.50 o 
   1  14   7      259.24      240.67     51.16 o 
   2  14   7      383.03      383.02     58.37 o 
   3  14   7       85.89      133.57     36.55 o 
  -5  15   7      107.79       59.43     32.89 o 
  -4  15   7        0.60       11.67     35.00 o 
  -3  15   7      747.36      782.57     41.59 o 
  -2  15   7     1699.03     1876.50     99.44 o 
  -1  15   7      183.73      294.80     39.07 o 
   0  15   7      431.16      414.84     40.88 o 
   1  15   7      130.59      159.13     38.98 o 
   2  15   7       70.75      127.64     45.85 o 
  -3  16   7       25.25       56.80     39.27 o 
  -2  16   7       32.34       38.63     39.29 o 
  -1  16   7        0.58        0.04     40.86 o 
   0  16   7       12.35       68.01     37.11 o 
 -10   0   8      146.70       86.81     48.64 o 
  -9   0   8     1340.87     1102.86    120.88 o 
  -8   0   8     2079.46     1945.49     87.94 o 
  -7   0   8     1842.14     1805.62     45.98 o 
  -6   0   8      434.65      593.58     49.28 o 
  -5   0   8     4183.64     3551.49     98.44 o 
  -4   0   8     2625.75     3015.35     85.84 o 
  -3   0   8     3266.41     2545.47    103.17 o 
  -2   0   8      172.55      141.24     36.66 o 
  -1   0   8    26249.73    23375.35   1828.50 o 
   0   0   8     1666.19     1108.30    155.97 o 
   1   0   8    13226.70    11567.04    751.44 o 
   2   0   8     6777.77     6344.00     69.40 o 
   3   0   8     5641.10     4589.10    792.74 o 
   4   0   8     1848.72     2172.97    108.98 o 
   5   0   8      773.09      856.17    104.91 o 
   6   0   8      740.56      754.12    119.73 o 
   7   0   8      335.67      267.41     71.25 o 
   8   0   8       39.43       96.35     83.50 o 
 -10   1   8       17.08        0.00     39.73 o 
  -9   1   8       60.65      102.56     35.04 o 
  -8   1   8      508.73      551.04     34.69 o 
  -7   1   8      629.07      689.51     32.55 o 
  -6   1   8       18.64       40.24     30.75 o 
  -5   1   8      118.32      165.48     28.53 o 
  -4   1   8      410.32      335.12     25.85 o 
  -3   1   8     4069.55     3825.22    113.30 o 
  -2   1   8     4458.84     4103.03    170.28 o 
  -1   1   8     2724.72     2395.82    176.70 o 
   0   1   8       31.19       86.88     26.71 o 
   1   1   8      146.44       90.46     27.99 o 
   2   1   8     2778.64     2538.76     87.68 o 
   3   1   8     2386.77     2286.20    122.40 o 
   4   1   8     1059.97     1132.33    103.54 o 
   5   1   8        2.14        2.55     53.40 o 
   6   1   8       24.76        0.14     54.15 o 
   7   1   8       40.91       33.14     60.75 o 
   8   1   8       67.76       77.07     69.75 o 
 -10   2   8        5.72       13.24     34.74 o 
  -9   2   8      454.29      382.69     36.24 o 
  -8   2   8      568.40      625.39     53.37 o 
  -7   2   8     2396.68     2234.69     32.96 o 
  -6   2   8     1437.69     1438.51     55.26 o 
  -5   2   8     1684.30     1739.55     52.38 o 
  -4   2   8     1303.35     1076.88     44.64 o 
  -3   2   8     1103.81     1066.56     52.34 o 
  -2   2   8     4216.70     4608.47    209.25 o 
  -1   2   8    22736.13    19795.29   1162.89 o 
   0   2   8       10.98       26.33     23.14 o 
   1   2   8     1704.98     1626.43    130.54 o 
   2   2   8     1615.34     1568.92    170.75 o 
   3   2   8     1300.97     1137.17    134.38 o 
   4   2   8     1359.68     1285.79    148.32 o 
   5   2   8      944.59      922.11     88.00 o 
   6   2   8      404.79      357.81     44.52 o 
   7   2   8       27.70       27.29     41.49 o 
 -10   3   8      450.45      445.94     38.37 o 
  -9   3   8       15.80       30.02     34.19 o 
  -8   3   8      792.14      656.43     33.87 o 
  -7   3   8      354.84      320.88     31.30 o 
  -6   3   8     1090.55     1039.10     58.30 o 
  -5   3   8     8023.77     8231.78    200.58 o 
  -4   3   8      607.34      565.89     28.35 o 
  -3   3   8      940.84     1115.66     70.12 o 
  -2   3   8     2874.38     3540.84    245.10 o 
  -1   3   8     1035.92      854.86     65.89 o 
   0   3   8    15256.82    13956.20    921.21 o 
   1   3   8    10070.91     9086.13    818.26 o 
   2   3   8       64.00       56.11     43.49 o 
   3   3   8     1614.76     1453.00     86.67 o 
   4   3   8       61.75       62.99     37.33 o 
   5   3   8     1114.86      947.47     99.14 o 
   6   3   8     1047.25      999.34     80.04 o 
   7   3   8       32.60       71.04     46.68 o 
 -10   4   8        3.93       26.60     41.70 o 
  -9   4   8        3.05        0.00     37.75 o 
  -8   4   8      499.92      460.15     30.31 o 
  -7   4   8      400.02      443.01     36.40 o 
  -6   4   8      371.18      344.71     39.92 o 
  -5   4   8     1936.33     1906.41    108.40 o 
  -4   4   8     1257.33     1195.47     69.29 o 
  -3   4   8      113.30      104.90     25.65 o 
  -2   4   8      126.90      145.86     25.13 o 
  -1   4   8     2964.21     2568.30    191.53 o 
   0   4   8     2277.61     1932.54    129.23 o 
   1   4   8       49.27       55.20     38.05 o 
   2   4   8      153.08      144.84     42.39 o 
   3   4   8     1857.35     1710.79    154.99 o 
   4   4   8      290.35      320.77     41.38 o 
   5   4   8       84.39       71.01     36.78 o 
   6   4   8       18.90       47.28     44.52 o 
   7   4   8       46.72       94.77     46.57 o 
 -10   5   8      464.20      351.52     48.42 o 
  -9   5   8        1.47       61.57     43.83 o 
  -8   5   8      386.45      309.81     49.87 o 
  -7   5   8      497.24      494.22     39.66 o 
  -6   5   8      668.61      840.82     55.41 o 
  -5   5   8     1828.66     1934.81    130.46 o 
  -4   5   8       36.33       67.27     26.79 o 
  -3   5   8     3712.34     3871.54    307.47 o 
  -2   5   8     3729.13     4171.70    357.05 o 
  -1   5   8       75.21       89.90     24.24 o 
   0   5   8     8782.34     8140.86    691.36 o 
   1   5   8     5606.39     4687.66    492.25 o 
   2   5   8       32.33       41.38     36.87 o 
   3   5   8     3254.16     2970.96     58.08 o 
   4   5   8      149.47      171.18     32.87 o 
   5   5   8      182.39      196.90     44.69 o 
   6   5   8      246.37      219.45     43.26 o 
   7   5   8       13.44       37.00     49.57 o 
 -10   6   8       66.19       99.70     46.30 o 
  -9   6   8      586.72      518.70     56.96 o 
  -8   6   8       44.34       63.40     43.34 o 
  -7   6   8        5.96        0.00     32.49 o 
  -6   6   8      830.02      889.12     78.99 o 
  -5   6   8     1611.50     1806.81    136.70 o 
  -4   6   8     5869.83     5489.44    468.95 o 
  -3   6   8      217.51      253.20     26.93 o 
  -2   6   8     1208.00     1228.24    143.13 o 
  -1   6   8      395.30      414.26     27.51 o 
   0   6   8     4339.48     3672.22    321.53 o 
   1   6   8      678.49      634.93     30.17 o 
   2   6   8     2152.61     1622.06    109.39 o 
   3   6   8      720.54      687.13     33.95 o 
   4   6   8      792.40      709.85     40.78 o 
   5   6   8      485.12      453.91     52.16 o 
   6   6   8      163.51      241.88     45.04 o 
   7   6   8      412.02      366.60     52.55 o 
  -9   7   8        1.07       58.25     47.00 o 
  -8   7   8       14.84       93.35     44.06 o 
  -7   7   8      372.79      446.38     37.78 o 
  -6   7   8       36.68       49.71     36.71 o 
  -5   7   8      211.74      244.46     31.09 o 
  -4   7   8      980.49     1051.66     69.24 o 
  -3   7   8      695.54      758.68     33.99 o 
  -2   7   8      819.74      916.36     97.26 o 
  -1   7   8       51.91       32.39     27.37 o 
   0   7   8      751.86      878.43     41.76 o 
   1   7   8      511.80      509.46     33.61 o 
   2   7   8        3.59       18.51     35.16 o 
   3   7   8      705.23      677.56     41.66 o 
   4   7   8      145.73      145.66     39.95 o 
   5   7   8       33.84       60.95     42.58 o 
   6   7   8       62.71      102.90     45.20 o 
   7   7   8        6.85       25.65     50.59 o 
  -9   8   8      610.78      545.21     39.94 o 
  -8   8   8        3.98        0.00     39.70 o 
  -7   8   8       77.65      138.57     35.31 o 
  -6   8   8     1016.50      914.30    147.22 o 
  -5   8   8      127.14      148.84     33.18 o 
  -4   8   8     4661.39     4558.60    343.35 o 
  -3   8   8     2322.46     2257.99    164.14 o 
  -2   8   8      523.73      586.83     79.44 o 
  -1   8   8      274.27      348.82     32.70 o 
   0   8   8      769.02      768.66     50.02 o 
   1   8   8     2937.79     2696.52    149.81 o 
   2   8   8     6179.71     5641.27    190.53 o 
   3   8   8       10.26        0.00     34.57 o 
   4   8   8      266.20      144.90     35.03 o 
   5   8   8      179.75      207.26     37.24 o 
   6   8   8        0.49      127.49     47.21 o 
  -9   9   8       34.68      109.39     45.63 o 
  -8   9   8      593.29      525.62     44.22 o 
  -7   9   8      129.03      171.96     39.41 o 
  -6   9   8       46.11       35.14     34.64 o 
  -5   9   8      108.09       36.71     28.39 o 
  -4   9   8      184.43      218.66     27.96 o 
  -3   9   8     3864.88     4044.02    362.32 o 
  -2   9   8     2768.64     2890.83    265.55 o 
  -1   9   8      946.30      970.94     76.51 o 
   0   9   8      161.06      160.93     28.55 o 
   1   9   8      276.04      258.21     29.81 o 
   2   9   8     1038.23      999.46     45.34 o 
   3   9   8     1006.89      965.37     46.93 o 
   4   9   8      163.53      174.20     36.52 o 
   5   9   8       58.68       59.77     40.56 o 
   6   9   8      185.53      177.77     43.04 o 
  -8  10   8       28.07       42.05     40.20 o 
  -7  10   8       92.25       68.18     41.51 o 
  -6  10   8      549.34      543.92     47.35 o 
  -5  10   8      316.84      337.74     27.94 o 
  -4  10   8      678.48      643.22     63.47 o 
  -3  10   8       10.11       20.46     29.91 o 
  -2  10   8      437.95      448.75     50.43 o 
  -1  10   8     1203.10     1140.99     84.91 o 
   0  10   8     1037.05     1095.95     79.19 o 
   1  10   8      126.17      129.14     26.83 o 
   2  10   8      756.09      788.42     40.90 o 
   3  10   8       53.09       65.00     49.09 o 
   4  10   8      154.23      144.56     44.32 o 
   5  10   8      223.68      255.20     47.59 o 
  -8  11   8      334.64      260.08     41.07 o 
  -7  11   8       42.41       35.44     37.86 o 
  -6  11   8      600.89      566.72     47.68 o 
  -5  11   8     2455.12     2307.15    150.92 o 
  -4  11   8      646.61      667.51     57.81 o 
  -3  11   8      261.94      245.73     36.03 o 
  -2  11   8     1263.62     1313.82     95.06 o 
  -1  11   8      434.19      496.17     35.64 o 
   0  11   8     2106.97     2390.00    151.27 o 
   1  11   8     1104.31     1033.45     76.75 o 
   2  11   8        1.33        0.00     32.71 o 
   3  11   8      264.93      150.32     43.23 o 
   4  11   8        0.47       16.11     45.82 o 
   5  11   8      692.50      664.69     52.85 o 
  -7  12   8      214.24      211.12     38.74 o 
  -6  12   8      205.48      175.42     33.18 o 
  -5  12   8       30.17       18.18     29.78 o 
  -4  12   8       57.09       95.65     29.49 o 
  -3  12   8        4.47       32.63     31.78 o 
  -2  12   8        6.52        4.63     35.53 o 
  -1  12   8      200.93      257.20     33.26 o 
   0  12   8       33.08       36.73     34.18 o 
   1  12   8        1.35       15.45     38.99 o 
   2  12   8       40.56      115.92     42.12 o 
   3  12   8       12.68        0.00     45.96 o 
   4  12   8      150.10      198.71     73.88 o 
  -6  13   8      116.46      126.54     35.83 o 
  -5  13   8      355.43      372.57     32.35 o 
  -4  13   8       81.25       97.64     31.33 o 
  -3  13   8      678.71      639.36     59.11 o 
  -2  13   8      900.53     1075.69     67.53 o 
  -1  13   8       43.42       84.08     32.78 o 
   0  13   8      245.76      211.69     32.69 o 
   1  13   8        9.41       37.99     36.60 o 
   2  13   8      295.88      309.94     38.89 o 
   3  13   8      595.15      548.77     54.52 o 
   4  13   8      311.43      391.38     44.66 o 
  -5  14   8       76.81      111.51     33.56 o 
  -4  14   8      398.12      387.97     34.48 o 
  -3  14   8      611.67      656.63     47.29 o 
  -2  14   8        0.05        0.00     34.74 o 
  -1  14   8      601.61      621.15     40.08 o 
   0  14   8        0.42        9.70     31.23 o 
   1  14   8      126.61      136.23     38.96 o 
   2  14   8       67.15       99.78     52.36 o 
   3  14   8       19.46        0.00     44.66 o 
  -4  15   8        4.44        0.00     37.81 o 
  -3  15   8       10.69       36.09     42.20 o 
  -2  15   8        6.05       58.93     55.10 o 
  -1  15   8       27.98       61.55     40.81 o 
   0  15   8       10.36       41.02     39.04 o 
   1  15   8       22.65       23.39     40.62 o 
 -10   1   9        7.25       59.77     39.08 o 
  -9   1   9      116.66      103.11     34.77 o 
  -8   1   9      956.74      826.52     33.41 o 
  -7   1   9     1385.11     1427.76     37.53 o 
  -6   1   9     5181.46     4852.15    101.02 o 
  -5   1   9     2128.11     2096.74     48.22 o 
  -4   1   9     1151.30     1128.14     29.64 o 
  -3   1   9      310.94      439.10     28.04 o 
  -2   1   9    18374.62    18509.88    637.06 o 
  -1   1   9      913.70      808.87     51.34 o 
   0   1   9    11648.67    10466.17    708.13 o 
   1   1   9      409.21      365.33     28.00 o 
   2   1   9     1062.50     1067.69     50.95 o 
   3   1   9     1249.14     1200.81     65.19 o 
   4   1   9      776.56      809.13     67.11 o 
   5   1   9     1877.06     1870.11    163.53 o 
   6   1   9      483.67      510.13     60.39 o 
   7   1   9       43.06       36.60     60.23 o 
 -10   2   9      109.34       85.12     45.17 o 
  -9   2   9      147.17       88.25     29.38 o 
  -8   2   9        0.27       57.39     44.05 o 
  -7   2   9      284.90      241.89     29.12 o 
  -6   2   9      623.55      629.09     34.77 o 
  -5   2   9     1595.04     1696.25     40.65 o 
  -4   2   9     5428.45     5610.44    232.45 o 
  -3   2   9     2272.85     2353.05    105.02 o 
  -2   2   9       93.04      133.18     31.66 o 
  -1   2   9     3117.06     3270.90    209.44 o 
   0   2   9       60.93       52.60     26.32 o 
   1   2   9     2884.45     2683.63    186.33 o 
   2   2   9     1119.60      979.55     58.50 o 
   3   2   9      183.47      174.84     39.91 o 
   4   2   9      933.95      951.24     60.04 o 
   5   2   9       70.09      120.21     55.37 o 
   6   2   9      282.84      245.92     48.22 o 
   7   2   9      280.20      285.19     50.21 o 
 -10   3   9       11.28       48.20     39.29 o 
  -9   3   9        1.54       49.76     33.83 o 
  -8   3   9        9.60       23.58     30.98 o 
  -7   3   9        5.78       18.76     29.34 o 
  -6   3   9     4099.40     3900.46    117.14 o 
  -5   3   9      772.63      791.07     36.61 o 
  -4   3   9       34.42       43.31     29.79 o 
  -3   3   9      926.52      701.30     39.16 o 
  -2   3   9     2694.87     3002.92    166.21 o 
  -1   3   9       55.94       96.29     23.05 o 
   0   3   9     4123.83     3448.75    263.35 o 
   1   3   9       51.29       54.30     28.15 o 
   2   3   9       17.83       18.15     43.77 o 
   3   3   9      343.79      298.22     38.48 o 
   4   3   9       18.46       47.18     49.78 o 
   5   3   9      780.84      791.19     84.95 o 
   6   3   9      200.35      194.05     41.01 o 
   7   3   9        5.03       13.89     51.97 o 
 -10   4   9      124.53       98.76     42.51 o 
  -9   4   9      117.89       74.81     39.06 o 
  -8   4   9      202.24      185.17     34.45 o 
  -7   4   9     1302.23     1215.36     43.63 o 
  -6   4   9     3078.99     3100.51    155.53 o 
  -5   4   9      190.83      250.05     25.64 o 
  -4   4   9     3736.75     3791.30    197.17 o 
  -3   4   9      463.19      527.93     46.28 o 
  -2   4   9     4267.40     4462.26    388.36 o 
  -1   4   9    12613.09    12422.58    683.74 o 
   0   4   9     3721.27     3137.02    205.02 o 
   1   4   9       82.43      136.37     28.41 o 
   2   4   9      448.50      386.83     36.87 o 
   3   4   9      872.17      859.17     48.52 o 
   4   4   9     2640.42     2079.62    337.33 o 
   5   4   9      802.58      851.20     45.20 o 
   6   4   9       87.95       22.90     45.03 o 
   7   4   9      341.36      239.29     45.24 o 
 -10   5   9      399.20      438.42     50.60 o 
  -9   5   9       18.35       32.94     46.58 o 
  -8   5   9      175.36      123.02     34.24 o 
  -7   5   9       19.77        0.00     35.30 o 
  -6   5   9      154.97      137.23     35.00 o 
  -5   5   9     2773.58     2842.92    176.71 o 
  -4   5   9     2354.15     2256.03    180.60 o 
  -3   5   9     1007.99     1019.41    106.43 o 
  -2   5   9     1097.05     1019.24     64.97 o 
  -1   5   9     2569.00     2471.65    179.35 o 
   0   5   9     1327.45     1456.17     81.55 o 
   1   5   9     5744.22     4970.67    395.09 o 
   2   5   9        6.99        7.98     36.56 o 
   3   5   9      539.89      516.49     56.35 o 
   4   5   9       13.11       56.89     36.53 o 
   5   5   9      227.57      199.65     42.52 o 
   6   5   9      286.09      331.01     45.52 o 
   7   5   9       54.01       93.55     51.98 o 
 -10   6   9      128.68      191.68     48.82 o 
  -9   6   9      126.55      138.98     40.34 o 
  -8   6   9        2.45       42.79     39.05 o 
  -7   6   9      158.90      177.91     36.67 o 
  -6   6   9       20.79       32.93     32.66 o 
  -5   6   9      370.46      377.20     34.14 o 
  -4   6   9     7052.80     6932.25    549.50 o 
  -3   6   9     2045.16     2082.23    114.29 o 
  -2   6   9       34.63       35.94     26.21 o 
  -1   6   9      825.39      806.17     69.12 o 
   0   6   9       70.09       59.09     23.28 o 
   1   6   9      674.88      653.81     37.66 o 
   2   6   9     1248.89     1147.69     47.95 o 
   3   6   9        5.52        0.00     38.84 o 
   4   6   9      320.54      218.73     37.71 o 
   5   6   9       40.58        0.50     43.57 o 
   6   6   9       54.00      129.13     47.09 o 
  -9   7   9       86.28      186.19     40.97 o 
  -8   7   9     1134.86     1023.81     45.02 o 
  -7   7   9      112.03      165.49     41.55 o 
  -6   7   9       16.14       47.23     40.54 o 
  -5   7   9     2693.94     2826.78    182.62 o 
  -4   7   9      545.76      614.16     33.57 o 
  -3   7   9     9163.79     9066.28    763.08 o 
  -2   7   9     2099.06     2319.57    176.94 o 
  -1   7   9       79.64       40.19     32.17 o 
   0   7   9      211.35      196.72     28.73 o 
   1   7   9     1312.69     1176.97     36.63 o 
   2   7   9     1830.69     1845.92     51.83 o 
   3   7   9     5322.80     5192.88    187.33 o 
   4   7   9      117.97      106.33     35.95 o 
   5   7   9       21.55       27.45     44.94 o 
   6   7   9      482.48      431.14     48.51 o 
  -9   8   9      105.17      111.18     40.77 o 
  -8   8   9      157.03       86.79     35.46 o 
  -7   8   9        0.31        0.00     43.25 o 
  -6   8   9      259.30      244.70     28.32 o 
  -5   8   9        0.82       27.79     30.78 o 
  -4   8   9      133.40      112.74     31.08 o 
  -3   8   9       21.55       10.10     29.51 o 
  -2   8   9       46.89       72.00     29.82 o 
  -1   8   9       51.08       56.83     33.21 o 
   0   8   9      350.90      384.65     27.05 o 
   1   8   9      618.57      642.93     32.30 o 
   2   8   9      276.42      240.51     46.55 o 
   3   8   9       29.00       53.09     39.89 o 
   4   8   9        7.73        0.00     37.63 o 
   5   8   9        5.74       53.90     46.34 o 
   6   8   9       12.85       38.39     49.86 o 
  -9   9   9       49.79       46.04     41.23 o 
  -8   9   9      472.01      371.18     38.34 o 
  -7   9   9        4.57       15.99     61.89 o 
  -6   9   9      101.14       89.88     30.42 o 
  -5   9   9     1595.02     1485.96     70.77 o 
  -4   9   9      469.90      507.61     44.41 o 
  -3   9   9     3241.35     3175.14    244.89 o 
  -2   9   9      944.58     1071.15     95.86 o 
  -1   9   9      227.37      242.90     30.02 o 
   0   9   9      674.77      677.24     32.67 o 
   1   9   9     2583.47     2411.68    118.06 o 
   2   9   9      166.15      148.22     36.28 o 
   3   9   9      852.62      750.99     68.61 o 
   4   9   9        5.93       83.52     43.25 o 
   5   9   9      314.33      270.16     47.55 o 
  -8  10   9       46.47       33.61     39.91 o 
  -7  10   9      391.36      332.37     39.65 o 
  -6  10   9      223.11      141.64     29.36 o 
  -5  10   9       10.81       73.62     29.22 o 
  -4  10   9      200.53      207.29     28.99 o 
  -3  10   9      107.37      149.75     35.98 o 
  -2  10   9      953.31      956.55     52.80 o 
  -1  10   9      789.68      828.79     88.30 o 
   0  10   9        1.40       34.56     29.46 o 
   1  10   9     1413.77     1367.65    102.24 o 
   2  10   9     1685.54     1503.98    103.94 o 
   3  10   9        6.87       68.26     41.87 o 
   4  10   9      122.01      152.58     61.89 o 
   5  10   9       92.41       89.57     47.73 o 
  -8  11   9        0.41       69.70     40.41 o 
  -7  11   9      108.38      134.25     34.37 o 
  -6  11   9       20.91       37.71     34.94 o 
  -5  11   9      152.08      204.64     37.51 o 
  -4  11   9       96.75      156.82     40.30 o 
  -3  11   9      391.74      396.07     38.54 o 
  -2  11   9       60.17       81.62     38.01 o 
  -1  11   9        0.34       44.87     36.01 o 
   0  11   9        0.42       22.61     32.81 o 
   1  11   9      176.51      211.23     32.32 o 
   2  11   9        1.66       19.83     52.37 o 
   3  11   9       90.00       93.40     47.28 o 
   4  11   9        0.67        0.00     43.22 o 
  -7  12   9      515.18      550.54     37.98 o 
  -6  12   9      246.70      288.80     34.42 o 
  -5  12   9        6.20       39.51     33.86 o 
  -4  12   9      206.64      198.86     32.51 o 
  -3  12   9       70.76       83.40     37.72 o 
  -2  12   9     1009.22     1068.22     77.63 o 
  -1  12   9     1593.60     1740.38    125.06 o 
   0  12   9      132.65      124.56     39.82 o 
   1  12   9      471.00      480.97     36.95 o 
   2  12   9      499.66      539.59     45.61 o 
   3  12   9       24.31       98.43     56.59 o 
   4  12   9      698.06      674.13     50.88 o 
  -6  13   9      211.11      197.28     31.09 o 
  -5  13   9      239.71      233.86     37.88 o 
  -4  13   9       38.07       50.33     30.66 o 
  -3  13   9       16.46       21.55     38.74 o 
  -2  13   9       12.80       43.87     35.07 o 
  -1  13   9      284.75      347.85     39.01 o 
   0  13   9      836.26      974.47     63.63 o 
   1  13   9       84.48       65.21     38.54 o 
   2  13   9       25.88       45.70     56.55 o 
   3  13   9      107.39       92.31     43.44 o 
  -5  14   9       68.11       98.53     33.33 o 
  -4  14   9      220.47      211.79     39.27 o 
  -3  14   9      168.81      255.73     39.75 o 
  -2  14   9        7.85       57.72     40.47 o 
  -1  14   9       46.58       66.29     33.77 o 
   0  14   9       14.15       37.63     37.00 o 
   1  14   9      329.80      352.65     46.73 o 
   2  14   9      315.97      402.93     71.60 o 
  -3  15   9      273.30      326.18     39.77 o 
  -2  15   9      365.04      458.57     49.31 o 
  -1  15   9       39.29       58.01     42.00 o 
   0  15   9      404.86      363.16     42.23 o 
 -10   0  10      920.06      712.64     53.34 o 
  -9   0  10       59.92       15.85     43.12 o 
  -8   0  10      350.91      426.05     50.71 o 
  -7   0  10     1217.57     1229.83     50.69 o 
  -6   0  10     2733.49     2934.46     93.19 o 
  -5   0  10     3979.27     3893.42    185.90 o 
  -4   0  10     4007.03     4194.58    200.79 o 
  -3   0  10     2774.96     2861.20    144.33 o 
  -2   0  10     1390.18     1224.08    145.39 o 
  -1   0  10     3474.47     3228.90    525.63 o 
   0   0  10     6669.94     6347.72    440.79 o 
   1   0  10    12200.26    10672.45    951.99 o 
   2   0  10     1282.82     1062.15     58.95 o 
   3   0  10      240.50      307.89     44.23 o 
   4   0  10      683.93      582.54     55.09 o 
   5   0  10      715.29      704.80    185.65 o 
   6   0  10      490.63      457.70    140.22 o 
 -10   1  10        7.70       68.78     36.69 o 
  -9   1  10        2.92       68.80     34.26 o 
  -8   1  10      332.40      397.80     30.77 o 
  -7   1  10       89.43      137.50     31.47 o 
  -6   1  10        0.48       51.95     28.37 o 
  -5   1  10      252.33      253.14     24.15 o 
  -4   1  10      239.34      244.72     25.44 o 
  -3   1  10     1407.29     1290.41     48.90 o 
  -2   1  10     1676.36     1552.93     90.77 o 
  -1   1  10       95.82       69.24     27.85 o 
   0   1  10      606.68      641.45     42.78 o 
   1   1  10      261.03      287.33     25.94 o 
   2   1  10       73.14       91.51     24.92 o 
   3   1  10     1775.25     1714.10    103.75 o 
   4   1  10       60.17      107.13     38.24 o 
   5   1  10       26.17        3.33     60.70 o 
   6   1  10       11.61        8.23     65.19 o 
 -10   2  10      302.72      283.74     51.61 o 
  -9   2  10       11.56       60.78     34.15 o 
  -8   2  10        0.70        0.00     30.05 o 
  -7   2  10     1004.13      906.75     32.91 o 
  -6   2  10     4731.58     4656.75    110.57 o 
  -5   2  10      198.79      234.66     29.32 o 
  -4   2  10        7.45       38.59     29.44 o 
  -3   2  10      296.53      244.83     24.97 o 
  -2   2  10      115.06      199.69     28.79 o 
  -1   2  10     6073.84     5638.36    308.52 o 
   0   2  10       73.35       75.09     28.93 o 
   1   2  10     3861.31     3270.31    168.88 o 
   2   2  10      524.77      529.41     39.57 o 
   3   2  10        3.96       27.79     38.96 o 
   4   2  10      993.09      969.14    106.31 o 
   5   2  10     1170.28     1368.79    208.43 o 
   6   2  10       66.82       72.10     49.26 o 
 -10   3  10      161.70      193.14     38.87 o 
  -9   3  10      183.59      151.82     35.33 o 
  -8   3  10      494.13      435.56     40.42 o 
  -7   3  10      796.05      740.05     32.60 o 
  -6   3  10     1285.78     1359.36     35.64 o 
  -5   3  10     2317.87     2327.69     96.11 o 
  -4   3  10      388.83      410.05     28.43 o 
  -3   3  10     2319.99     2359.26    153.17 o 
  -2   3  10     1461.11     1696.93    106.28 o 
  -1   3  10     2267.41     2107.83    129.65 o 
   0   3  10     5348.53     4949.23    293.05 o 
   1   3  10     1753.88     1647.12    113.85 o 
   2   3  10      437.02      393.07     37.64 o 
   3   3  10     1852.68     1520.26     58.85 o 
   4   3  10       82.18      109.62     49.85 o 
   5   3  10      992.16      953.15    135.65 o 
   6   3  10      482.72      533.17     65.31 o 
 -10   4  10       38.18       92.86     51.80 o 
  -9   4  10       87.86      101.04     45.35 o 
  -8   4  10      101.08      144.89     38.06 o 
  -7   4  10      358.44      340.13     40.52 o 
  -6   4  10      303.57      421.46     33.08 o 
  -5   4  10      264.24      212.47     25.99 o 
  -4   4  10      198.19      223.80     33.59 o 
  -3   4  10      282.15      344.30     37.02 o 
  -2   4  10     2604.12     2167.02    174.36 o 
  -1   4  10        7.55       29.85     22.11 o 
   0   4  10      637.24      646.09     47.11 o 
   1   4  10     1159.60     1122.77     67.51 o 
   2   4  10      503.61      435.58     46.64 o 
   3   4  10      167.20      184.22     50.20 o 
   4   4  10      391.17      374.71     43.14 o 
   5   4  10      326.75      368.20     55.37 o 
   6   4  10        3.44       19.48     56.31 o 
 -10   5  10      103.35      172.43     51.31 o 
  -9   5  10      248.02      255.35     51.05 o 
  -8   5  10      842.38      690.63     67.36 o 
  -7   5  10      131.09      165.78     37.63 o 
  -6   5  10       83.48       85.61     27.79 o 
  -5   5  10     5112.51     5095.17    282.60 o 
  -4   5  10       65.09       67.54     34.48 o 
  -3   5  10     1286.02     1287.61     95.36 o 
  -2   5  10      420.17      443.51     40.52 o 
  -1   5  10      629.11      651.38     53.67 o 
   0   5  10     3175.37     3120.96    186.70 o 
   1   5  10      232.18      234.49     30.15 o 
   2   5  10     1503.77     1345.97     50.35 o 
   3   5  10     2658.41     2345.06     56.82 o 
   4   5  10      378.21      401.84     43.17 o 
   5   5  10      433.27      385.78     57.15 o 
   6   5  10      361.01      384.16     46.53 o 
  -9   6  10      520.98      402.59     48.50 o 
  -8   6  10      214.55      335.47     61.41 o 
  -7   6  10     1097.67     1090.83     70.99 o 
  -6   6  10      179.62      187.65     29.35 o 
  -5   6  10        7.83       41.13     28.41 o 
  -4   6  10     2754.02     2626.10    158.98 o 
  -3   6  10      715.11      700.80     34.25 o 
  -2   6  10     3896.72     3989.67    236.01 o 
  -1   6  10     1252.63     1309.53     85.32 o 
   0   6  10      374.64      416.72     31.40 o 
   1   6  10      106.85      117.94     43.21 o 
   2   6  10     1793.09     1709.45     53.37 o 
   3   6  10      777.12      672.82     38.67 o 
   4   6  10     1467.60     1322.80     54.09 o 
   5   6  10       28.82        1.91     44.47 o 
   6   6  10       41.84       22.74     51.39 o 
  -9   7  10      307.50      310.18     68.60 o 
  -8   7  10      138.76      126.82     42.11 o 
  -7   7  10      156.24      197.06     35.74 o 
  -6   7  10       13.68       39.34     29.74 o 
  -5   7  10      516.26      503.65     32.42 o 
  -4   7  10       78.58      137.03     31.32 o 
  -3   7  10      272.55      293.95     26.01 o 
  -2   7  10       18.37       29.93     27.77 o 
  -1   7  10       74.47      117.74     29.03 o 
   0   7  10       35.58       70.24     29.01 o 
   1   7  10        0.79        0.00     44.66 o 
   2   7  10      463.30      438.16     49.28 o 
   3   7  10      362.41      285.08     42.83 o 
   4   7  10      131.44      141.74     52.21 o 
   5   7  10       61.90      110.08     42.21 o 
  -9   8  10      776.06      726.15     52.14 o 
  -8   8  10       54.53      121.52     38.10 o 
  -7   8  10      655.95      556.50     34.89 o 
  -6   8  10       26.68        0.00     32.64 o 
  -5   8  10      109.28      104.47     30.85 o 
  -4   8  10     5452.55     5485.98    412.00 o 
  -3   8  10     1795.32     1841.67    163.20 o 
  -2   8  10     1163.70     1259.87    114.42 o 
  -1   8  10      141.90      140.75     33.64 o 
   0   8  10       26.19       46.80     28.23 o 
   1   8  10     2356.52     1981.54     75.95 o 
   2   8  10     3650.36     3427.32    147.46 o 
   3   8  10       32.41       72.90     50.21 o 
   4   8  10      555.53      432.50     48.65 o 
   5   8  10       10.12       13.61     41.53 o 
  -8   9  10      149.11      236.54     48.72 o 
  -7   9  10       28.69       26.05     36.58 o 
  -6   9  10       97.74       77.02     30.78 o 
  -5   9  10        0.82       44.79     26.00 o 
  -4   9  10      192.14      241.72     31.23 o 
  -3   9  10      855.76      858.13     82.82 o 
  -2   9  10     1442.87     1499.87    133.11 o 
  -1   9  10       53.10       31.10     31.37 o 
   0   9  10      222.30      213.26     28.07 o 
   1   9  10      174.23      149.77     33.15 o 
   2   9  10      328.23      375.80     48.38 o 
   3   9  10      100.21       54.12    107.41 o 
   4   9  10        9.59       28.08     47.26 o 
   5   9  10       14.42        0.00     51.86 o 
  -8  10  10      100.10      109.72     43.13 o 
  -7  10  10      471.09      468.90     31.53 o 
  -6  10  10      200.16      222.27     33.80 o 
  -5  10  10      178.01      221.32     28.66 o 
  -4  10  10      250.46      222.06     31.12 o 
  -3  10  10       30.45       28.02     27.64 o 
  -2  10  10     1698.91     1920.58    135.93 o 
  -1  10  10      624.89      621.79     49.66 o 
   0  10  10      245.34      317.75     35.83 o 
   1  10  10       21.64       45.58     37.36 o 
   2  10  10      389.11      376.32     52.03 o 
   3  10  10      157.66      184.26     53.11 o 
   4  10  10      560.11      566.98     43.83 o 
  -7  11  10        2.36       25.32     38.46 o 
  -6  11  10      611.41      553.54     31.74 o 
  -5  11  10      442.13      397.86     32.37 o 
  -4  11  10       15.80       37.98     29.93 o 
  -3  11  10      941.10      795.74     42.22 o 
  -2  11  10      720.70      751.42     42.93 o 
  -1  11  10      132.04      160.69     35.66 o 
   0  11  10     1820.33     1884.65    127.79 o 
   1  11  10      748.78      706.34     37.47 o 
   2  11  10       82.83      126.28     45.50 o 
   3  11  10      172.00      136.47     47.10 o 
  -6  12  10       72.69       94.51     34.95 o 
  -5  12  10       52.13       33.01     35.54 o 
  -4  12  10       27.75       45.70     33.83 o 
  -3  12  10      100.67       94.64     39.10 o 
  -2  12  10       73.37       44.79     37.71 o 
  -1  12  10      408.11      511.35     36.78 o 
   0  12  10      179.40      247.04     40.77 o 
   1  12  10        5.53        0.00     39.61 o 
   2  12  10      181.53      221.09     55.14 o 
   3  12  10       31.93       78.63     45.40 o 
  -5  13  10      142.13       94.87     34.87 o 
  -4  13  10        3.13        0.00     33.35 o 
  -3  13  10      620.50      571.97     41.73 o 
  -2  13  10      664.91      679.61     69.05 o 
  -1  13  10        0.27        7.72     39.81 o 
   0  13  10      305.06      317.24     40.74 o 
   1  13  10       39.08        5.33     46.25 o 
   2  13  10      194.55      222.97     69.69 o 
  -4  14  10      400.82      382.99     34.20 o 
  -3  14  10       40.06       81.24     42.36 o 
  -2  14  10       99.77      107.67     42.11 o 
  -1  14  10      532.86      611.92     68.36 o 
   0  14  10       33.25       65.34     39.34 o 
 -10   1  11       28.36       15.25     39.30 o 
  -9   1  11        1.30        0.00     37.39 o 
  -8   1  11      125.70      162.55     35.47 o 
  -7   1  11      559.74      586.48     32.09 o 
  -6   1  11     1109.79      974.63     30.14 o 
  -5   1  11     2025.23     1883.86     66.00 o 
  -4   1  11     3437.01     3427.45    112.88 o 
  -3   1  11     1934.08     2070.76     70.70 o 
  -2   1  11     1379.42     1298.28     96.84 o 
  -1   1  11       99.00       72.22     32.45 o 
   0   1  11     6051.66     5586.43    320.04 o 
   1   1  11     1023.83      855.20     40.64 o 
   2   1  11      918.10      963.87     38.55 o 
   3   1  11      320.31      278.32     34.02 o 
   4   1  11      142.37      202.56     41.13 o 
   5   1  11      297.18      235.10     42.98 o 
   6   1  11      306.24      334.39     47.69 o 
 -10   2  11      152.61      201.85     40.14 o 
  -9   2  11      564.02      490.23     38.26 o 
  -8   2  11        4.43       17.90     30.66 o 
  -7   2  11      478.54      404.33     31.80 o 
  -6   2  11       21.07       42.65     26.68 o 
  -5   2  11      508.60      519.88     28.18 o 
  -4   2  11     2883.23     2826.78    157.27 o 
  -3   2  11      449.48      435.86     29.19 o 
  -2   2  11     1318.19     1363.77    105.72 o 
  -1   2  11     1003.09      948.05     53.21 o 
   0   2  11      572.80      631.24     37.13 o 
   1   2  11     2031.50     1977.77    115.20 o 
   2   2  11     2533.62     2363.21    111.91 o 
   3   2  11       65.72       31.91     35.05 o 
   4   2  11      412.21      388.14     39.98 o 
   5   2  11       10.31       44.39     42.28 o 
   6   2  11      122.57      118.05     46.76 o 
 -10   3  11       21.48        0.00     42.95 o 
  -9   3  11        1.10       44.56     30.96 o 
  -8   3  11      187.84      260.02     39.00 o 
  -7   3  11      769.16      693.69     38.38 o 
  -6   3  11      209.72      225.00     29.68 o 
  -5   3  11      605.09      658.37     28.14 o 
  -4   3  11     2672.21     2746.22    144.21 o 
  -3   3  11        4.91       73.19     35.40 o 
  -2   3  11       34.41       28.88     30.22 o 
  -1   3  11      574.19      614.97     38.62 o 
   0   3  11     4551.14     4128.80    255.59 o 
   1   3  11      279.64      233.99     29.65 o 
   2   3  11       21.21       67.69     34.15 o 
   3   3  11       62.84       74.02     40.80 o 
   4   3  11      239.28      277.52     40.39 o 
   5   3  11       36.20        0.00     60.99 o 
   6   3  11       85.21      108.81     54.91 o 
  -9   4  11      324.72      222.96     46.84 o 
  -8   4  11       85.61      139.95     35.07 o 
  -7   4  11     1359.93     1277.99     47.87 o 
  -6   4  11     1002.60     1065.93     47.17 o 
  -5   4  11       71.82       89.35     28.39 o 
  -4   4  11     1035.63     1047.77     60.46 o 
  -3   4  11      451.88      562.48     31.99 o 
  -2   4  11     8886.97     9257.02    451.43 o 
  -1   4  11     7165.32     6507.53    340.38 o 
   0   4  11      920.12      844.34     43.73 o 
   1   4  11     1313.18     1223.69     78.84 o 
   2   4  11      347.63      226.92     40.00 o 
   3   4  11      452.88      469.09     42.74 o 
   4   4  11     1901.47     1730.57    192.22 o 
   5   4  11      284.16      303.46    106.78 o 
  -9   5  11       50.99       83.03     40.45 o 
  -8   5  11      534.03      415.57     36.76 o 
  -7   5  11      288.46      338.55     31.21 o 
  -6   5  11      413.17      438.17     32.30 o 
  -5   5  11       52.72       70.59     35.25 o 
  -4   5  11     1905.32     1967.31    130.48 o 
  -3   5  11     1285.56     1344.40    109.81 o 
  -2   5  11      505.89      495.96     33.81 o 
  -1   5  11     1859.58     1811.77     93.16 o 
   0   5  11        1.34        3.02     32.74 o 
   1   5  11       95.48       91.68     36.34 o 
   2   5  11       28.78       19.93     40.01 o 
   3   5  11      642.27      560.40     43.84 o 
   4   5  11      362.90      371.19     44.71 o 
   5   5  11      213.21      280.96     59.12 o 
  -9   6  11      248.04      229.10     45.66 o 
  -8   6  11        8.55        0.00     39.62 o 
  -7   6  11       16.77       26.56     29.08 o 
  -6   6  11        9.01       28.03     30.43 o 
  -5   6  11     1160.68     1146.63     90.72 o 
  -4   6  11     2500.82     2635.83    156.99 o 
  -3   6  11       19.59       33.99     28.16 o 
  -2   6  11      318.85      309.96     31.20 o 
  -1   6  11      928.45      825.27     55.91 o 
   0   6  11      109.92      126.10     33.50 o 
   1   6  11     1866.61     1748.93     41.72 o 
   2   6  11     1013.41      894.43     56.61 o 
   3   6  11      110.26      193.04     51.28 o 
   4   6  11      125.47       83.51     55.64 o 
   5   6  11        3.66        0.00     56.28 o 
  -9   7  11      121.77      119.84     49.80 o 
  -8   7  11      902.34      845.51     47.48 o 
  -7   7  11       49.15       76.62     33.09 o 
  -6   7  11      491.95      433.16     35.33 o 
  -5   7  11      505.87      446.40     45.94 o 
  -4   7  11      155.76      182.62     29.77 o 
  -3   7  11     3465.01     3404.53    240.94 o 
  -2   7  11     1564.49     1407.88    119.14 o 
  -1   7  11     1048.98     1131.50     79.53 o 
   0   7  11      876.50      717.27     29.29 o 
   1   7  11       99.48       90.04     39.86 o 
   2   7  11      777.30      716.62     51.61 o 
   3   7  11     1604.23     1691.66     57.97 o 
   4   7  11        3.02      121.46     56.34 o 
   5   7  11      292.07      299.43     57.84 o 
  -8   8  11       12.98       20.14     35.88 o 
  -7   8  11       59.14       77.02     33.94 o 
  -6   8  11       31.36       53.94     37.93 o 
  -5   8  11       63.99       18.04     26.30 o 
  -4   8  11       56.61       41.81     25.61 o 
  -3   8  11      496.83      460.90     39.98 o 
  -2   8  11      360.31      318.38     27.93 o 
  -1   8  11      155.86      184.96     34.65 o 
   0   8  11      465.32      437.78     29.59 o 
   1   8  11      218.06      294.17     42.29 o 
   2   8  11       52.78       19.30     41.61 o 
   3   8  11       20.90       70.55     43.51 o 
   4   8  11        1.99        0.00     44.95 o 
  -8   9  11      577.87      468.17     39.97 o 
  -7   9  11        0.97       11.28     37.07 o 
  -6   9  11      239.98      301.47     34.56 o 
  -5   9  11      209.81      189.61     33.12 o 
  -4   9  11       27.89       62.11     30.05 o 
  -3   9  11     1803.37     1804.19    154.76 o 
  -2   9  11      550.37      550.97     35.56 o 
  -1   9  11     1050.55     1176.40     73.10 o 
   0   9  11     1300.09     1213.47     34.52 o 
   1   9  11      330.72      327.26     38.64 o 
   2   9  11      122.09      148.15     50.48 o 
   3   9  11      588.62      562.76     57.72 o 
   4   9  11       26.59       37.48     56.54 o 
  -7  10  11      595.09      460.59     42.22 o 
  -6  10  11      313.37      241.70     30.75 o 
  -5  10  11      127.74      162.00     31.26 o 
  -4  10  11      497.89      554.90     37.49 o 
  -3  10  11      237.66      263.28     30.65 o 
  -2  10  11      160.63      154.27     34.69 o 
  -1  10  11      269.04      316.18     39.42 o 
   0  10  11       47.59       50.15     33.98 o 
   1  10  11     1024.03     1026.35     57.23 o 
   2  10  11      110.05      121.59     46.29 o 
   3  10  11      100.98       89.91     72.95 o 
  -7  11  11       67.35      109.92     34.79 o 
  -6  11  11       16.29       58.51     35.91 o 
  -5  11  11        2.15       32.07     36.16 o 
  -4  11  11       12.49       15.52     29.74 o 
  -3  11  11      242.17      243.16     29.71 o 
  -2  11  11       71.89      138.40     40.00 o 
  -1  11  11      248.40      283.40     41.23 o 
   0  11  11       13.69        2.71     39.13 o 
   1  11  11       35.15      108.44     65.37 o 
   2  11  11       24.00       43.48     58.50 o 
   3  11  11      167.10      250.71     50.72 o 
  -6  12  11      238.11      317.88     40.79 o 
  -5  12  11       41.61       62.17     33.09 o 
  -4  12  11      338.12      277.28     33.42 o 
  -3  12  11       24.32       32.53     31.92 o 
  -2  12  11      368.50      444.90     37.19 o 
  -1  12  11      804.60      825.57     57.01 o 
   0  12  11        0.72        3.36     40.91 o 
   1  12  11      233.21      247.86     57.79 o 
   2  12  11       81.19       75.88     48.81 o 
  -4  13  11        5.05        0.00     31.59 o 
  -3  13  11        3.54       40.46     36.68 o 
  -2  13  11       33.07       11.55     38.50 o 
  -1  13  11        4.40       20.42     44.37 o 
   0  13  11      123.87      151.63     38.58 o 
  -9   0  12      456.22      352.27     54.16 o 
  -8   0  12      270.56      156.36     44.07 o 
  -7   0  12      170.27      133.72     43.05 o 
  -6   0  12      747.66      647.76     37.45 o 
  -5   0  12     3899.99     3830.03    154.60 o 
  -4   0  12    10310.50    10091.47    734.78 o 
  -3   0  12      163.18      175.50     48.31 o 
  -2   0  12      230.36      219.93     71.42 o 
  -1   0  12      418.24      437.23     63.42 o 
   0   0  12      176.41      177.68     39.56 o 
   1   0  12     8406.07     8144.41    590.68 o 
   2   0  12     1292.08     1211.14     83.17 o 
   3   0  12      375.56      364.37     49.36 o 
   4   0  12      123.49       93.73     47.99 o 
   5   0  12        8.93        0.00     66.92 o 
  -9   1  12      103.01       56.83     35.87 o 
  -8   1  12      100.18       94.79     28.94 o 
  -7   1  12       18.85        0.00     25.27 o 
  -6   1  12      196.54      198.94     30.22 o 
  -5   1  12      407.26      400.83     36.25 o 
  -4   1  12        2.89       42.63     32.00 o 
  -3   1  12      339.15      326.81     35.04 o 
  -2   1  12      103.25       70.53     33.75 o 
  -1   1  12      318.55      363.28     30.18 o 
   0   1  12       43.95       78.41     28.91 o 
   1   1  12       81.91       96.88     28.89 o 
   2   1  12      549.74      530.62     33.99 o 
   3   1  12      124.58      159.03     35.96 o 
   4   1  12        6.91       40.19     42.08 o 
   5   1  12       52.65       75.70     46.44 o 
  -9   2  12        5.12       22.55     35.62 o 
  -8   2  12      165.13      178.17     27.78 o 
  -7   2  12      702.15      627.49     34.85 o 
  -6   2  12     1586.32     1539.85     51.63 o 
  -5   2  12      789.66      803.61     30.94 o 
  -4   2  12     1886.12     1892.51     59.91 o 
  -3   2  12      443.12      459.41     31.63 o 
  -2   2  12       69.06       76.16     33.58 o 
  -1   2  12     2112.17     2160.53    146.52 o 
   0   2  12     2122.61     2132.09    123.10 o 
   1   2  12     1513.56     1438.29     66.14 o 
   2   2  12        4.31       30.23     32.27 o 
   3   2  12     1033.98     1173.80     40.41 o 
   4   2  12      301.43      289.40     42.29 o 
   5   2  12      127.26      181.85     52.02 o 
  -9   3  12      320.89      224.11     59.60 o 
  -8   3  12      828.04      629.92     36.53 o 
  -7   3  12      104.63      139.33     35.32 o 
  -6   3  12      912.54      884.37     41.32 o 
  -5   3  12     1479.59     1417.10     39.09 o 
  -4   3  12       12.04       39.43     31.41 o 
  -3   3  12     3275.58     3312.76    179.20 o 
  -2   3  12      220.90      250.67     29.89 o 
  -1   3  12      249.90      220.48     26.08 o 
   0   3  12     1534.67     1533.10    104.75 o 
   1   3  12       17.28       23.53     28.43 o 
   2   3  12     1152.32     1070.96     43.98 o 
   3   3  12      549.33      511.40     52.30 o 
   4   3  12       56.96       87.76     40.30 o 
   5   3  12      633.14      604.63     54.50 o 
  -9   4  12       78.77       90.72     38.96 o 
  -8   4  12        5.86       30.56     33.54 o 
  -7   4  12       70.86       73.43     36.48 o 
  -6   4  12      312.63      331.43     32.31 o 
  -5   4  12      388.35      387.54     33.42 o 
  -4   4  12      330.09      354.99     34.83 o 
  -3   4  12      107.94      167.48     34.34 o 
  -2   4  12     3376.81     3585.63    150.92 o 
  -1   4  12        0.99       31.92     26.88 o 
   0   4  12      158.14      159.40     31.57 o 
   1   4  12      194.59      246.12     33.35 o 
   2   4  12       34.41        5.90     37.69 o 
   3   4  12        7.83        0.00     43.98 o 
   4   4  12       57.66      100.96     45.91 o 
   5   4  12        0.95       53.42     51.46 o 
  -9   5  12      232.59      141.98     39.39 o 
  -8   5  12      223.15      233.90     33.11 o 
  -7   5  12       57.69       59.25     34.80 o 
  -6   5  12     1462.19     1327.92     86.13 o 
  -5   5  12     1361.88     1374.65     51.31 o 
  -4   5  12      103.48      136.79     29.33 o 
  -3   5  12     1753.52     1670.80     80.10 o 
  -2   5  12     1178.62     1115.76     52.47 o 
  -1   5  12      148.71      165.00     25.46 o 
   0   5  12      705.51      698.64     33.93 o 
   1   5  12        5.39       34.59     36.72 o 
   2   5  12      740.52      708.87     50.82 o 
   3   5  12      613.98      542.91     41.30 o 
   4   5  12       14.35        0.00     38.24 o 
  -9   6  12      228.56      167.23     47.34 o 
  -8   6  12       26.17       41.96     36.61 o 
  -7   6  12      826.06      841.15     41.26 o 
  -6   6  12        6.46       20.59     46.95 o 
  -5   6  12       66.33        5.07     35.82 o 
  -4   6  12      544.01      487.31     53.94 o 
  -3   6  12       80.37       77.12     31.43 o 
  -2   6  12     3395.15     3432.42    235.91 o 
  -1   6  12     1667.28     1727.52     67.97 o 
   0   6  12      503.06      554.49     39.95 o 
   1   6  12      102.47      101.72     37.85 o 
   2   6  12      295.86      367.69     42.24 o 
   3   6  12       81.15       70.20     46.32 o 
   4   6  12      679.88      721.57     67.87 o 
  -8   7  12       24.69       59.85     38.61 o 
  -7   7  12       78.83       32.88     35.54 o 
  -6   7  12      177.23      162.63     35.47 o 
  -5   7  12      209.65      244.92     48.77 o 
  -4   7  12        1.84       55.70     32.47 o 
  -3   7  12      269.61      277.09     32.59 o 
  -2   7  12      188.07      159.86     30.17 o 
  -1   7  12        4.62       14.76     28.21 o 
   0   7  12       64.56       60.90     33.69 o 
   1   7  12        0.10        1.74     44.29 o 
   2   7  12        0.34       28.28     44.50 o 
   3   7  12       17.66        8.09     45.21 o 
   4   7  12       11.67       17.69     50.20 o 
  -8   8  12        3.71        0.00     38.63 o 
  -7   8  12      766.87      683.92     71.44 o 
  -6   8  12       26.35       97.35     35.53 o 
  -5   8  12      996.42      995.39     60.01 o 
  -4   8  12     1500.99     1482.29    107.55 o 
  -3   8  12      878.95     1097.73     62.06 o 
  -2   8  12     1310.87     1356.53     86.60 o 
  -1   8  12      449.11      422.45     33.33 o 
   0   8  12     1066.23     1118.24     37.28 o 
   1   8  12      952.15      866.03     45.13 o 
   2   8  12      691.34      722.43     57.63 o 
   3   8  12       10.77       46.87     57.63 o 
  -7   9  12      111.25      135.72     32.37 o 
  -6   9  12       63.58       89.77     34.00 o 
  -5   9  12       16.81       39.10     32.32 o 
  -4   9  12       89.87      125.98     32.91 o 
  -3   9  12       96.81       86.66     30.93 o 
  -2   9  12       33.38       64.35     33.87 o 
  -1   9  12      267.57      279.10     38.54 o 
   0   9  12      534.84      534.98     32.18 o 
   1   9  12        7.13      103.59     44.47 o 
   2   9  12       90.46       88.19     57.77 o 
   3   9  12      114.39      189.34     47.79 o 
  -7  10  12      486.52      522.53     58.57 o 
  -6  10  12        5.30       71.33     38.40 o 
  -5  10  12       42.02       45.34     31.67 o 
  -4  10  12       59.70       70.94     34.93 o 
  -3  10  12        6.11       18.23     33.55 o 
  -2  10  12     1040.44     1228.22     44.82 o 
  -1  10  12      485.82      561.97     38.29 o 
   0  10  12       11.91       31.44     38.81 o 
   1  10  12        3.34       67.00     38.01 o 
   2  10  12        1.82       21.82     47.03 o 
  -6  11  12      199.66      181.68     34.12 o 
  -5  11  12      108.30      117.73     29.30 o 
  -4  11  12      133.46      120.34     33.31 o 
  -3  11  12      491.12      475.02     33.99 o 
  -2  11  12      171.88      169.77     40.67 o 
  -1  11  12      435.13      468.19     43.55 o 
   0  11  12      938.80      951.23     43.08 o 
   1  11  12       62.97       70.86     51.51 o 
  -5  12  12       26.95       92.03     35.39 o 
  -4  12  12        3.74        0.00     36.61 o 
  -3  12  12      170.67      270.05     44.16 o 
  -2  12  12       47.31      117.57     41.63 o 
  -1  12  12      241.14      304.95     45.39 o 
   0  12  12       45.62       49.15     39.82 o 
  -2  13  12      115.62      141.04     44.20 o 
  -9   1  13     1026.79      904.38     36.09 o 
  -8   1  13      159.50      134.51     29.93 o 
  -7   1  13       54.28       79.84     30.92 o 
  -6   1  13       33.52        0.00     34.40 o 
  -5   1  13     2606.60     2450.53     73.04 o 
  -4   1  13      559.02      582.52     38.59 o 
  -3   1  13     2103.59     2204.97    102.33 o 
  -2   1  13      432.72      591.60     51.72 o 
  -1   1  13      500.71      477.96     32.34 o 
   0   1  13     3885.76     3628.33    176.52 o 
   1   1  13       87.05       96.80     30.14 o 
   2   1  13     2745.78     2874.33     95.72 o 
   3   1  13      269.34      231.07     34.36 o 
   4   1  13       13.39       59.12     40.98 o 
  -9   2  13      144.54      195.51     40.18 o 
  -8   2  13      123.88       93.79     33.44 o 
  -7   2  13      223.53      143.29     30.94 o 
  -6   2  13       57.17       70.25     31.19 o 
  -5   2  13      391.35      431.39     30.45 o 
  -4   2  13     1612.50     1655.25     47.52 o 
  -3   2  13       32.47       41.16     40.73 o 
  -2   2  13      407.16      375.88     42.07 o 
  -1   2  13      205.14      151.00     32.18 o 
   0   2  13      212.16      225.56     30.17 o 
   1   2  13     1735.70     1639.10     82.88 o 
   2   2  13      178.71      186.61     34.24 o 
   3   2  13      111.15      119.73     41.72 o 
   4   2  13      195.69      165.12     44.69 o 
  -9   3  13      218.84      285.70     36.52 o 
  -8   3  13       32.18       27.92     32.10 o 
  -7   3  13       57.67       78.54     34.72 o 
  -6   3  13       71.69      110.56     32.35 o 
  -5   3  13      732.17      763.68     35.49 o 
  -4   3  13      110.98      125.24     35.75 o 
  -3   3  13      335.20      344.95     36.45 o 
  -2   3  13       89.45      124.51     36.24 o 
  -1   3  13       15.78       24.66     29.25 o 
   0   3  13      306.54      290.34     31.19 o 
   1   3  13       22.15       43.74     31.92 o 
   2   3  13     1090.09     1154.65     44.14 o 
   3   3  13       62.86       88.13     40.22 o 
   4   3  13        1.21        0.00     46.33 o 
  -9   4  13      167.53      123.27     38.84 o 
  -8   4  13      358.70      355.04     38.14 o 
  -7   4  13     1253.52     1159.22     46.70 o 
  -6   4  13      479.37      509.93     31.52 o 
  -5   4  13       11.39        0.00     33.39 o 
  -4   4  13      476.00      467.11     36.30 o 
  -3   4  13      221.65      320.13     30.39 o 
  -2   4  13     2563.24     2514.84    114.98 o 
  -1   4  13     2035.38     1908.97    113.46 o 
   0   4  13       82.37      100.77     31.88 o 
   1   4  13      911.49      847.14     32.47 o 
   2   4  13       19.33       32.88     38.31 o 
   3   4  13      618.87      647.53     47.94 o 
   4   4  13     1050.64     1002.03     51.10 o 
  -8   5  13      232.67      236.57     38.30 o 
  -7   5  13       18.64       31.68     37.69 o 
  -6   5  13      551.62      555.06     46.13 o 
  -5   5  13      136.97      160.56     36.65 o 
  -4   5  13      102.06       77.91     36.38 o 
  -3   5  13      356.56      305.43     28.11 o 
  -2   5  13      510.93      642.14     40.24 o 
  -1   5  13      335.31      376.15     31.00 o 
   0   5  13       80.23       97.25     35.60 o 
   1   5  13       86.94      140.23     33.77 o 
   2   5  13        2.29        0.00     46.70 o 
   3   5  13      147.24      183.69     48.64 o 
   4   5  13        4.99        5.33     44.31 o 
  -8   6  13       34.15        3.86     39.17 o 
  -7   6  13      262.42      229.66     39.58 o 
  -6   6  13        1.89       37.99     38.80 o 
  -5   6  13      100.65      115.12     31.66 o 
  -4   6  13      285.20      297.51     31.59 o 
  -3   6  13      216.91      218.26     30.52 o 
  -2   6  13      377.58      343.30     31.56 o 
  -1   6  13        1.68       20.93     28.00 o 
   0   6  13      822.49      873.97     38.54 o 
   1   6  13     1299.97     1290.82     59.71 o 
   2   6  13      382.42      377.17     46.64 o 
   3   6  13       37.88       43.92     47.02 o 
  -8   7  13      394.32      402.44     44.16 o 
  -7   7  13       71.47       82.91     41.18 o 
  -6   7  13     1507.61     1354.01    102.78 o 
  -5   7  13       57.90       51.65     33.41 o 
  -4   7  13       64.99       36.54     31.38 o 
  -3   7  13      386.59      371.01     33.80 o 
  -2   7  13      595.36      649.69     38.11 o 
  -1   7  13     1604.02     1714.53     48.90 o 
   0   7  13      543.25      532.29     34.25 o 
   1   7  13       24.43      125.02     46.06 o 
   2   7  13      200.15      129.55     41.38 o 
   3   7  13      447.86      461.48     52.11 o 
  -7   8  13        0.27       14.07     44.45 o 
  -6   8  13        1.10       17.47     33.60 o 
  -5   8  13      427.65      467.79     38.01 o 
  -4   8  13      199.47      186.37     34.97 o 
  -3   8  13      161.80      168.84     31.49 o 
  -2   8  13       39.68       49.80     30.38 o 
  -1   8  13        0.39       30.78     30.82 o 
   0   8  13        0.63        0.00     43.05 o 
   1   8  13       11.28       55.82     49.36 o 
   2   8  13       18.87       41.86     53.76 o 
  -7   9  13        8.56       53.81     32.85 o 
  -6   9  13      636.23      725.47     66.67 o 
  -5   9  13        0.83       44.13     36.38 o 
  -4   9  13        8.91       27.43     35.69 o 
  -3   9  13      450.02      435.14     34.93 o 
  -2   9  13      209.30      306.80     33.71 o 
  -1   9  13      704.20      754.26     41.57 o 
   0   9  13      389.18      383.17     45.47 o 
   1   9  13        0.54        6.11     50.04 o 
   2   9  13       87.47      104.05     50.00 o 
  -6  10  13       56.21       93.67     35.44 o 
  -5  10  13      544.91      599.33     37.13 o 
  -4  10  13      545.37      589.72     47.18 o 
  -3  10  13       27.92       67.88     34.28 o 
  -2  10  13      320.53      293.60     38.27 o 
  -1  10  13      403.42      410.80     45.61 o 
   0  10  13       16.65        0.00     41.94 o 
   1  10  13      178.70      219.09     51.47 o 
  -5  11  13        8.95       37.01     35.68 o 
  -4  11  13        9.29       10.04     34.40 o 
  -3  11  13        0.08        0.00     36.20 o 
  -2  11  13       12.47       15.80     38.62 o 
  -1  11  13       29.88        0.00     38.09 o 
   0  11  13        5.27       39.99     50.39 o 
  -8   0  14      162.38      130.97     45.49 o 
  -7   0  14        6.34       24.11     46.84 o 
  -6   0  14       25.99        6.91     56.56 o 
  -5   0  14     1753.65     1629.30    116.73 o 
  -4   0  14     4325.94     4352.49    168.59 o 
  -3   0  14      330.23      313.22     76.80 o 
  -2   0  14     1239.90     1367.78     77.23 o 
  -1   0  14       51.59       12.45     43.24 o 
   0   0  14      160.75      163.71     46.53 o 
   1   0  14     2398.22     2532.49    173.04 o 
   2   0  14      702.82      749.13     53.54 o 
   3   0  14      273.10      349.78     61.31 o 
  -8   1  14        6.87       85.10     37.83 o 
  -7   1  14       47.41       80.28     37.44 o 
  -6   1  14      252.16      265.21     35.68 o 
  -5   1  14      189.43      188.83     35.03 o 
  -4   1  14       81.86       77.90     38.73 o 
  -3   1  14      131.28      182.72     44.24 o 
  -2   1  14        6.03        0.00     55.26 o 
  -1   1  14      287.67      300.75     30.23 o 
   0   1  14      476.20      511.43     30.04 o 
   1   1  14        4.74        0.00     30.75 o 
   2   1  14       57.24       75.70     37.18 o 
   3   1  14        3.68        1.80     42.43 o 
  -8   2  14      244.41      253.53     39.64 o 
  -7   2  14       20.49       30.01     33.38 o 
  -6   2  14       46.34        7.22     37.37 o 
  -5   2  14      145.10      105.63     35.10 o 
  -4   2  14     1768.33     1820.95     47.61 o 
  -3   2  14     1305.21     1462.61    100.15 o 
  -2   2  14     2203.21     2380.38    124.97 o 
  -1   2  14      276.77      275.11     33.49 o 
   0   2  14      197.12      257.89     33.11 o 
   1   2  14      563.05      525.97     34.38 o 
   2   2  14      103.79      108.68     37.90 o 
   3   2  14      359.39      480.30     44.46 o 
  -8   3  14      199.18      124.20     32.78 o 
  -7   3  14       40.64       63.62     36.22 o 
  -6   3  14      635.31      630.33     37.25 o 
  -5   3  14       84.46      109.17     31.73 o 
  -4   3  14      908.46      872.28     36.51 o 
  -3   3  14     2201.30     2311.36    122.99 o 
  -2   3  14      461.97      459.68     34.75 o 
  -1   3  14      807.13      880.67     37.67 o 
   0   3  14     1029.52      935.68     34.70 o 
   1   3  14       12.04       26.22     34.99 o 
   2   3  14      574.68      557.01     40.74 o 
   3   3  14      211.39      169.35     45.07 o 
  -8   4  14       24.79       72.99     36.83 o 
  -7   4  14      234.20      260.56     39.49 o 
  -6   4  14        8.41       15.86     37.23 o 
  -5   4  14        3.28       29.05     35.25 o 
  -4   4  14      493.61      581.20     37.89 o 
  -3   4  14      140.25      171.15     31.32 o 
  -2   4  14      188.91      191.19     33.76 o 
  -1   4  14      270.91      299.54     32.34 o 
   0   4  14      253.78      299.74     33.14 o 
   1   4  14       56.71       78.43     36.27 o 
   2   4  14      155.68      158.11     41.15 o 
   3   4  14        2.81       28.23     43.02 o 
  -8   5  14      182.08      122.92     34.75 o 
  -7   5  14      166.12      174.66     38.52 o 
  -6   5  14      428.62      342.46     39.35 o 
  -5   5  14       28.85       10.92     36.16 o 
  -4   5  14      309.05      387.24     38.21 o 
  -3   5  14     1896.81     1977.67     72.19 o 
  -2   5  14      162.69      218.50     37.95 o 
  -1   5  14      782.63      806.01     38.80 o 
   0   5  14      804.67      790.87     38.79 o 
   1   5  14        0.33       16.62     40.06 o 
   2   5  14      411.50      339.99     42.62 o 
   3   5  14      211.14      220.96     45.06 o 
  -7   6  14      659.55      785.74     43.98 o 
  -6   6  14       19.55       56.62     40.39 o 
  -5   6  14      285.57      270.85     38.26 o 
  -4   6  14       44.84      135.48     34.95 o 
  -3   6  14      108.95      121.02     34.02 o 
  -2   6  14      515.60      571.23     37.20 o 
  -1   6  14      595.91      678.59     34.31 o 
   0   6  14      482.99      589.49     37.11 o 
   1   6  14      220.58      167.52     40.42 o 
   2   6  14        2.43       24.18     43.52 o 
  -7   7  14       81.28       68.66     44.35 o 
  -6   7  14        9.25        5.63     37.74 o 
  -5   7  14       12.67       46.30     31.51 o 
  -4   7  14        0.56       27.67     32.88 o 
  -3   7  14      300.88      330.24     31.23 o 
  -2   7  14        0.16        7.17     32.44 o 
  -1   7  14      124.52      134.43     34.21 o 
   0   7  14      157.18      146.96     39.45 o 
   1   7  14       65.88       88.00     43.65 o 
   2   7  14        3.68        0.00     53.34 o 
  -6   8  14       37.90       91.99     37.76 o 
  -5   8  14      500.80      529.75     44.33 o 
  -4   8  14      210.14      178.96     32.21 o 
  -3   8  14       84.75      151.60     32.87 o 
  -2   8  14      526.04      491.93     38.62 o 
  -1   8  14      343.74      347.54     35.97 o 
   0   8  14      492.10      588.32     38.87 o 
   1   8  14      696.43      671.38     51.67 o 
  -5   9  14      122.53       98.96     37.18 o 
  -4   9  14        1.94        8.30     37.44 o 
  -3   9  14       36.16       27.20     34.82 o 
  -2   9  14       31.30       34.74     38.02 o 
  -1   9  14      200.42      221.40     39.05 o 
   0   9  14      118.36      114.43     44.41 o 
  -4  10  14        4.43       27.87     36.05 o 
  -3  10  14       14.03       48.78     36.62 o 
  -2  10  14      354.39      398.71     39.98 o 
  -1  10  14      450.07      522.52     41.40 o 
  -8   1  15      169.20      162.26     37.46 o 
  -7   1  15      417.75      425.86     36.56 o 
  -6   1  15      721.05      578.62     40.12 o 
  -5   1  15      855.73      844.11     40.15 o 
  -4   1  15      104.52       67.04     40.34 o 
  -3   1  15     1687.93     1894.75     60.37 o 
  -2   1  15      163.20      227.31     45.94 o 
  -1   1  15      520.81      500.20     33.61 o 
   0   1  15       74.46       70.79     33.72 o 
   1   1  15       16.55       35.28     36.84 o 
   2   1  15      808.75      889.10     40.42 o 
  -8   2  15       63.59       33.53     42.26 o 
  -7   2  15      300.69      244.75     38.45 o 
  -6   2  15        2.35       16.65     34.55 o 
  -5   2  15      601.17      581.05     43.02 o 
  -4   2  15      298.91      322.45     44.53 o 
  -3   2  15        0.19        0.00     44.91 o 
  -2   2  15      437.54      492.51     45.68 o 
  -1   2  15       29.95       52.52     32.96 o 
   0   2  15      304.48      302.39     34.62 o 
   1   2  15      421.14      473.93     33.43 o 
   2   2  15        3.69       27.82     42.23 o 
  -7   3  15      205.97      212.58     32.11 o 
  -6   3  15        3.42        0.00     34.34 o 
  -5   3  15      182.37      203.45     36.83 o 
  -4   3  15       54.67      132.89     46.57 o 
  -3   3  15      976.33     1164.20     49.56 o 
  -2   3  15      103.63      150.03     45.07 o 
  -1   3  15       14.09        0.00     35.14 o 
   0   3  15       93.94      217.54     35.18 o 
   1   3  15        6.09       31.30     37.59 o 
   2   3  15      305.73      382.54     45.99 o 
  -7   4  15      752.89      729.79     48.01 o 
  -6   4  15        1.86        0.24     41.85 o 
  -5   4  15      482.47      388.80     32.29 o 
  -4   4  15      450.31      374.82     38.03 o 
  -3   4  15       67.79      140.85     35.44 o 
  -2   4  15     1339.66     1490.21     73.94 o 
  -1   4  15      298.11      322.99     36.67 o 
   0   4  15      108.81      108.36     36.42 o 
   1   4  15      195.42      162.77     40.45 o 
   2   4  15        1.12        3.97     43.42 o 
  -7   5  15       82.27      137.17     40.31 o 
  -6   5  15      202.40      274.60     39.69 o 
  -5   5  15       40.97       41.27     39.65 o 
  -4   5  15      241.21      271.23     37.43 o 
  -3   5  15       61.50       96.04     37.00 o 
  -2   5  15      492.18      573.57     41.74 o 
  -1   5  15      150.73      164.48     38.01 o 
   0   5  15      199.77      196.04     33.93 o 
   1   5  15      177.27      255.45     42.13 o 
  -6   6  15       17.48       95.94     42.08 o 
  -5   6  15      254.69      222.17     38.46 o 
  -4   6  15      748.28      764.26     38.97 o 
  -3   6  15       10.79       32.38     36.80 o 
  -2   6  15       73.14       85.66     36.52 o 
  -1   6  15        6.81       31.59     44.16 o 
   0   6  15       98.86      119.97     37.92 o 
   1   6  15      193.25      210.75     41.99 o 
  -6   7  15      828.78      808.47     64.72 o 
  -5   7  15       78.72       79.91     36.64 o 
  -4   7  15      129.76      138.17     34.52 o 
  -3   7  15      290.89      252.34     33.97 o 
  -2   7  15       48.68       94.72     39.48 o 
  -1   7  15      721.21      800.88     49.21 o 
   0   7  15      736.35      794.93     40.38 o 
  -5   8  15        1.64        3.54     39.61 o 
  -4   8  15        1.41       23.99     36.19 o 
  -3   8  15       35.06       54.24     35.26 o 
  -2   8  15       10.78       21.91     37.67 o 
  -1   8  15        0.16        0.00     55.83 o 
  -3   9  15      158.81       85.27     40.84 o 
  -2   9  15       62.49       85.62     37.68 o 
  -7   0  16      157.69      102.75     61.66 o 
  -6   0  16      207.27      198.66     59.69 o 
  -5   0  16       45.49       55.46     56.74 o 
  -4   0  16      489.23      525.59     85.35 o 
  -3   0  16      211.54      233.88     83.66 o 
  -2   0  16     1504.45     1704.42     66.82 o 
  -1   0  16      110.73      195.15     46.78 o 
   0   0  16      689.63      737.56     67.11 o 
   1   0  16      625.25      563.30     57.23 o 
  -7   1  16       21.52       28.46     46.07 o 
  -6   1  16      175.33      194.85     42.05 o 
  -5   1  16       17.66       58.26     43.40 o 
  -4   1  16        1.13        7.56     47.56 o 
  -3   1  16       18.49       47.22     56.89 o 
  -2   1  16       48.28       57.50     48.24 o 
  -1   1  16      279.76      316.61     36.15 o 
   0   1  16      192.20      262.70     34.51 o 
   1   1  16        0.35       12.13     39.70 o 
  -6   2  16       42.22       50.03     44.84 o 
  -5   2  16       11.90       50.52     46.93 o 
  -4   2  16      132.91      180.62     49.28 o 
  -3   2  16      193.14      235.87     47.48 o 
  -2   2  16     1086.08     1233.29     51.12 o 
  -1   2  16       68.36      130.81     34.87 o 
   0   2  16      162.36      138.99     36.51 o 
   1   2  16      171.44      141.75     38.92 o 
  -6   3  16      284.21      275.56     45.29 o 
  -5   3  16        0.18        0.00     47.11 o 
  -4   3  16      325.30      280.01     47.79 o 
  -3   3  16      652.30      644.08     42.25 o 
  -2   3  16        2.15       29.77     48.71 o 
  -1   3  16      490.67      523.33     35.82 o 
   0   3  16      266.47      260.86     38.30 o 
  -6   4  16       11.34        0.00     45.16 o 
  -5   4  16      260.51      300.50     42.68 o 
  -4   4  16        7.91        0.00     36.63 o 
  -3   4  16        0.09       19.95     39.80 o 
  -2   4  16       11.96       81.17     47.44 o 
  -1   4  16      229.60      311.95     36.89 o 
   0   4  16        3.52        9.24     36.67 o 
  -5   5  16       10.17       48.24     42.32 o 
  -4   5  16      279.54      296.23     44.18 o 
  -3   5  16      245.18      266.12     42.72 o 
  -2   5  16        6.27       52.33     47.80 o 
  -1   5  16      552.80      613.83     44.39 o 
   0   5  16      227.91      229.97     39.70 o 
  -5   6  16      636.17      727.15     39.93 o 
  -4   6  16       92.14       62.64     38.34 o 
  -3   6  16       83.30       97.54     39.77 o 
  -2   6  16      122.82       84.01     54.03 o 
  -1   6  16      189.58      224.48     46.72 o 
  -3   7  16        2.66       68.16     45.93 o 
  -2   7  16       31.09       65.30     40.73 o 
  -5   1  17        5.48       11.42     51.06 o 
  -4   1  17      114.64      110.07     60.59 o 
  -3   1  17      803.67      900.06     49.08 o 
  -2   1  17        8.71       29.32     45.41 o 
  -1   1  17      695.11      784.88     38.36 o 
  -5   2  17      332.63      341.73     45.64 o 
  -4   2  17      116.42       75.35     67.45 o 
  -3   2  17      105.47      139.04     46.89 o 
  -2   2  17      326.80      344.79     45.93 o 
  -1   2  17       63.40       43.62     36.91 o 
  -4   3  17        9.29        4.24     43.18 o 
  -3   3  17      431.97      559.09     52.68 o 
  -2   3  17        7.41       31.06     54.95 o 
  -3   4  17      218.32      195.94     50.18 o 
                                                 
